# Supplementary material for: Return-to-Play Criteria Following Lower Limb Muscle Injuries in Soccer: A Systematic Review with Evidence Synthesis
Source: Sports Med. 2026 Mar 18;56(6):1433–65. doi: 10.1007/s40279-026-02404-9 (PMC13260053; doi:10.1007/s40279-026-02404-9)
Supplement: Supplementary file 2 — Supplementary file2 (XLSX 160 KB) [file 40279_2026_2404_MOESM2_ESM.xlsx]

## Sheet: Hamstring
	Title	Authors	Year	Sample	Male soccer players	Female soccer players	Age (years)	Height (cm)	Body mass (kg)	Soccer exposure	Competitive level/category	Type of study	Definition of injury	Injured limb (Dominance)	Injury location and severity	Injury mechanism	Measured outcomes	Rehabilitation programme including criteria for progression	Definition of return to sport/participation/play	Time to return to sport (intervention group)	Time to return to sport (control group)	Time to return to sport (all)	Significance if applicable (p-value)	Results	Injury rate	Number of re-injuries and re-injury rate	Risk of re-injury (only for intervention studies if measured)	Conclusion	Return-to-play criteria
	Hamstring-and-lower-back flexibility is not related to hamstring-and-lower-back injuries in elite female soccer players	Versteeg et al.	2021	114 elite female soccer players	-	114	22.4 ±3.3 Range 17.1-33.0	169.1 ± 6.2	65.1 ±6.9	211.81 ±56.34 in total. 30.12 ±15.77 of match. 181.69 ±48.92 of training.	Seven Dutch soccer teams competing in the women's highest division, called BeNe League	Prospective	Fuller et al. (2006) Any physical complaint sustained by a player that results from a soccer match/ training, irrespective of the need for medical attention or time loss from football activities	Not reported	Not reported	Overall, there were 20 strains (33%) and 35 overuse injuries (58%). Five reported injuries (8%) were classified as other (noncontact).	Hamstrings and low back flexibility through sit-and-reach test	Not applicable	Once a player was able to fully participate in training and matches	Not applicable	Not applicable	Not reported	-Differences in match exposure: p < 0.001 -Association between Sit and Reach Test, hamstrings or low back injuries and match exposure: p < 0.001 -Association between Sit and Reach Test, hamstrings or low back injuries and training exposure: p = 0.047	No significant association between flexibility and new injury incidence. Significant association between match exposure (when the match hours increased by 1, number of injuries increased by 1.051) and injuries. Five players had a re-injury, and 3 of whom had 2 or more re-injuries.	33.3% players injured. 60 (75% of all low-back or hamstring injuries) hamstrings injuries recorded.	5 (3 of whom had 2 or more re-injuries). Re-injury rate was 8.33%.	Not applicable.	Not possible to associate LB and hamstring flexibility with re-injuries. Match exposure has incidence in new injuries (not previously injured).	1) Progression and control of match exposure
	Impact of prior anterior cruciate ligament, hamstring or groin injury on lower limb strength and jump kinetics in elite female footballers	Collings et al.	2021	369 elite female footballers (157 senior national-level Australian rules football players, 77 senior national and international soccer players competing in the Australian professional women's soccer league (W-league) and 22 senior national-level rugby league players. 26 hamstrings injured players were able to perform tests.	-	77	21.0 ± 6.2 Range not reported	180 ± 10	67.8 ± 9.0	Not reported	Professional players playing at professional women's soccer league (W-league)	Cross-sectional	Not defined	58% dominant limb.	Not reported	Not reported	Isometric hip adductor and abductor strength, eccentric knee flexor strength through NHE (Nordbord), countermovement jump kinetics (vertical ground reaction forces -peak take-off force, peak landing force, and take-off impulse-) and between-leg assymetry calculation	Not applicable	Players returning to their preinjury levels of training and competition	Not applicable	Not applicable	Not reported	p > 0.05 in all measured outcomes.	No differences in any measured outcomes	7.046% of the total sample.	Not reported	Not applicable	No differences in adduction/abduction or knee flexors strength, asymmetries or jump kinetics between previously injured and non-previously injured female soccer players	1) No asymmetries in jump kinetics. 2)Similar values compared to the non-injured players on: -Adduction/abduction strength -Knee flexors strength -Jump kinetics.
	A Comparison of 2 Rehabilitation Programs in the Treatment of Acute Hamstring Strains	Sherry and Best	2004	24 recreational athletes	18	6	24.3 ± 12.4 and 23.2 ± 11 in each group. Range 14-49.	Not reported	Not reported	Not reported	Recreational players	RCT + prospective	Description based on Craig (1973)	Not reported	Inury location not specified. STST group suffered 7 (64%) first-degree strain and 4 (36%) second-degree strain. PATS group suffered suffered 5 (38%) first-degree strains and 8 (72%) second-degree strains.	13 sprinting; 5 acceleration; 2 lunging; 2 kicking; 1 slip and fall; 1 stretching	Hop-for-height test, hop-for-distance test, 4-hop crossover test, 40-yard sprint and number of reinjuries 2 weeks post-intervention and after 1 year.	Progressive agility and trunk stabilization group (PATS) vs. hamstring stretching and strengthening (STST) group. Both rehabilitation programmes were two-staged criteria-based progression. Players progressed from stage 1 to stage 2 when they could walk with a normal gait pattern and do a high knee march in place without pain.	Return to participation in soccer-specific training tasks	STST group: 37.4 ± 27,6 days	PATS group: 22.2 ± 8.3 days	Not reported	-Time to return to sport between groups: p = 0.2455 -Time to return to sport between reinjured and non-reinjured players: p = 0.789 -Hop tests between groups and between reinjured and non-reinjured players: p > 0.05 -40-yards sprints between groups and between re-injured and non-reinjured players: p > 0.05	Hop tests and 40-yards sprint showed no significant differences between groups at return-to-play	Not applicable. All included subjects were injured.	STST group: 6 (54.5%) after two weeks; 7 (70%) after one year. PATS: 0 (0%) after two weeks; 1 (7.7%) after one year	STST: 54.5% after 2 weeks and 70% after one year PATS: 0% after two weeks and 7.7% after one year	Agility and trunk estabilization exercises are more effective in reducing number of re-injuries than a programme based on isolated hamstring stretching and strengthening, even if same return-to-play criteria are applied	1) Limb symmetry on: -Hop-for-height test -Hop-for-distance test -4-hop crossover test 2) Absence of posterior thigh tightness or twinges during 40-yard sprint.
	A combination of initial and follow-up physiotherapist examination predicts physician-determined time to return to play after hamstring injury, with no added value of MRI	Jacobsen et al.	2016	90 injured athletes. 66 soccer players.	66	-	25.8 ± 5.8 Range not reported.	Not reported	Not reported	Not reported	Professional	Prospective	Description based on Hamilton et al. (2014)	Not reported	Mean distance from ischial tuberosity: 10,36 cm. Hamstring muscle not reported. 46 grade 1 and 44 grade 2 injuries based on Hamilton et al. (2014) with a mean oedema volume of 70.9 ± 89.2 cm³.	Mechanism not reported.	Time to return to play. Isokinetic assessment (60°/s concentric extension and /60°/s concentric flexion; 300°/s concentric extension and 300°/s concentric flexion; and 60°/s eccentric extension and 180°/s concentric flexion), clinical examination (knee flexors strength, range of motion and pain at palpation and during bridge, squat, walking or jogging).	6 stage criteria-based rehabilitation programme with progressive strength, stretching, drills, high-intensity actions and soccer-specific actions such as shooting scenarios or 1vs 1 drills. Criteria to progress to stage 2: 1. Painless single leg squat; 2. Painless bike, 150W 5 min; 3. Full knee extension supine Criteria to progress to stage 3: 1. Run ≥70% patient rated; 2. ROM hamstrings ≥75% uni…	Return to full training and play (competition)	Not applicable	Not applicable	25 ± 10.1 days	Association of key subjective features with RTP time: p < 0.01	MRI variables did not explain time to return to play. Key subjective features associated with RTP: -Maximum pain reported at the time of injury -Delay in starting physiotherapy -Time taken to walk pain free -Playing the sport of football Strength features associated with RTP: -Change in pain on the mid range strength test over the first week -Pain during the outer range strength test and single l…	Not applicable. All included subjects were injured.	6 reinjuries after 2 months (7.22%) and 8 reinjuries after 6 months (9.64%).	Not applicable	The combination of initial and 7-day followup clinical evaluation is clinically helpful in predicting time to return to play (±5 days) following acute hamstring injury. MRI offered no useful clinical information regarding return to play duration.	1) Completion of the full rehabilitation programme 2) Isokinetic asymmetries assessment with no clear criteria 3) Clinical evaluation based on knee flexors strength, range of motion and pain (at palpation and during bridge, squat walking or jogging)
	A Multifactorial, Criteria-based Progressive Algorithm for Hamstring Injury Treatment	Mendiguchia et al.	2017	48 injured soccer players.	48	-	22.9 ± 6 and 24 ± 4.4 in traditional and algorithm group, respectively. Range not reported.	177 ± 9 and 176 ± 7 in each group.	72.7 ± 13.1 and 74.1 ± 8.3	Not reported	Semiprofessional	RCT + prospective	Grade 1 based on Peetrons (2002). If the clinical examination revealed two or more of the following findings in addition to ultrasound: (i) localized pain on palpation of the hamstring muscles, (ii) posterior thigh pain without radicular symptoms and/or diminished flexibility during a passive straight leg raise, and (iii) pain and/or weakness with resisted knee flexion at 15° measured with a hand…	Not reported	Location not reported. Severity classified as grade 1 based on Peetrons (2002).	Traditional rehabilitation: -13 (54%) sprinting -8 (33%) stretching -3 (13%) other causes Rehabilitation algorithm: -13 (54%) sprinting) -6 (25%) stretching -2 (8%) other causes -3 (13%) unknown	Reinjury occurence during 6 months after RTS and time to RTS as main outcomes. Secondary outcomes were sprinting performance and horizontal mechanical properties at RTS.	Traditional rehabilitation group: Protocol by Askling et al. (2013) with no criteria for progression. Rehabilitation algorithm group: Criteria-based protocol by Mendiguchia and Brughelli (2011). Criteria for progression from regeneration phase to functional phase: 1. No pain during knee flexion; 2. < 10% asymmetry in knee flexion strength at 15° knee-flexion; 3. No pain in slump test; 4. <10% asy…	Return to full taining	25.5 ± 7.8 days	23.2 ± 11.7 days	Not reported	Not reported	Rehabilitation algorithm group showed significant lower reinjury incidence. RTS time was possibly quicker in traditional rehabilitation group. Rehabilitation algorithm group improved 10-m sprint, top speed, V0 and Pmax.	Not applicable. All included subjects were injured.	6 (25%) in traditional rehabilitation group and 1 (4%) in rehabilitation algorithm group.	25% in traditional rehabilitation group and 4% in rehabilitation algorithm group. Relative risk (90% CI) was 6 (1; 35)	An individualized, multifactorial, criteria-based algorithm for hamstrings rehabilitation reduce reinjury risk and improves sprinting mechanical properties, but resulted in a slower RTS compared to traditional rehabilitation protocols.	1) Askling H-test without any discomfort and insecurity 2) No pain at palpation 3) <10% H/H and H/Q > 0.45 at 60° per second 4) <10% asymmetry between legs in prone hip extension strength exercise, triple hop test and single leg bridge test. 5) >25 repetitions in single leg bridge test 6) No compensations in ASLR test 7) No discomfort in sprint rest
	A previous hamstring injury affects kicking mechanics in soccer players.	Navandar et al.	2018	45 soccer players	19 (4 previously injured)	19 (10 previously injured)	All: 21.73 ± 3.63 Males: 21.16 ± 2 years Females: 22.15 ± 4.5	Not reported	All: 21.73 ± 3.63 Males: 21.16 ± 2 years Females: 22.15 ± 4.5	Not reported	Professional	Cross-sectional	Grade 1, 2 or 3 hamstring injury which caused to miss the subsequent match in the previous two years	All: 9 dominant and 5 non-dominant injured limbs Males: 3 dominant and 1 non-dominant injured limbs Females: 6 dominant and 4 non-dominant injured limbs	Injury location not reported. Severity ranged from grade 1 to 3.	Not reported	Angles and angular velocities of backswing, leg cocking, leg acceleration and follow through phases. Peak linear velocities of the ball, knee and hip. Peak hip flexion, hip extension, peak knee flexion and peak knee extension moment.	Not reported	Not reported	Not applicable	Not applicable	Not reported	Backswing: -Difference between previously and non-previously injured in kicking parameters: p = 0.012 -Length in the phase of non-prefered limb kicks between previously injured and non-previously injured: p = 0.012) -Knee flexion in female players between injured and uninjured: p = 0.048. -Hip linear velocity between injured and uninjured females: p = 0.037 Leg cocking: -Difference between previo…	Shorter backswing and differences in knee flexion angle and hip flexion velocity were observed in previously injured, non-preferred limb kicks of females. Lower peak hip linear velocity was observed in previously injured, preferred limb kicks of females.	Not applicable	Not applicable	Not applicable	Effects of previous hamstring injury must be considered while designing rehabilitation programmes to re-educate kicking movement	1) Symmetry between injured and non-injured limb kicking parameters, especially in backswing and leg cocking phase 2) Symmetry in length of the backswing phase 3) Restore hip flexion and hip linear velocity in female players in backswing phase 4) Restore hip flexion velocity at the end of the phase in female players
	Acute hamstring injuries in Swedish elite football: a prospective randomised controlled clinical trial comparing two rehabilitation protocols	Askling et al.	2013	75 soccer players	69	6	L-protocol: 25 ± 5. Range 16 to 37 years old C-protocol: 25 ± 6. Range 15 to 37 years old.	L-protocol: 180 ± 5 C-protocol: 181 ± 7	L-protocol: 77 ± 6 C-protocol: 79 ± 10	Not reported	67 elite players and 8 non-elite players	RCT + prospective	Injury confirmed by clinical examination (i.e., felxibility and pain at palpation) and MRI. Positive MRI findings defined as the presence of oedema	Not reported	52 (69%) players presented an injury on the biceps femoris long head. 25 of those 52 (48%) presented a secondary injury, and 80% in the semitendinosus. 16 (21%) presented the primary injury in the semimembranosus. 7 of those 16 (44%) there was a secondary injury. 94% of sprinting-type injuries wera on biceps femoris long head. 76% of the stretching-type injuries were located on the semimembranosu…	44 (72%) of all injuries were sprinting-type and 21 (28%) were stretching-type injuries	Time to return to play, number of re-injuries in the following 12 months, distance from maximal pain to tuberosity, distance from pole of oedema to tuberosity, injury length	L-protocol: Loading hamstrings during extensive lengthening, mainly during eccentric actions. C-protocol: Conventional exercises for the hamstrings without emphasis on lengthening. 3 exercises in sagittal plane: One for increasing flexibility, one for strength and trunk/pelvis stabilization and another for strength.	Return to full participation in football team training and availability for match selection	L-protocol: 28 ± 15 days. Range 8-58 days	C-protocol: 51 ± 21. Range 12-94 days	Not reported	-Time to return to play between rehabilitation groups: p < 0.001 -Time to return to play between sprinting-type and stretching-type injuries in both L-protocol and C-protocol: p < 0.001 -Correlations between time to return to play and distance to tuber, length and palpation in both groups: p < 0.001 -Time to return to play between MRI-negative and L-protocol sprinting-type group: p < 0.001	L-protocol allowed a shorter return to play. Sprinting-type injuries were shorter to recovery than stretching-type. Time to return to play was significantly associated with distance to tuber, length of the injury and palpation to tuber distance.	Not applicable. All included subjects were injured.	1 (2.63%) re-injury in the C-protocol group	2.63% in the C-protocol	Rehabilitation protocol based on lengthening loading exercises is more effective and shorter than a protocol containing conventional exercises after hamstrings injuries	!) Askling H-test without insecurity 2) No signs of remaining injury in clinical examination (manual assessment of flexibility and strength of the injured and uninjured leg)
	Altered muscle activation following hamstring injuries	Sole et al.	2011	34 athletes involved in rugby, soccer, hockey, netball or track athletics	Not reported	-	Hamstring-injured group: 24.8 ± 5.2 Control group: 22.6 ± 5	Hamstring-injured group: 176.9 ± 6.5 Control group: 183 ± 5.1	Hamstring-injured group: 79.1 ± 8.4 Control group: 80.7 ± 12	Not reported	Not reported	Cross-sectional	Sudden onset of non-impact pain in posterior thigh, intervened by a health professional and that have caused to miss at least one official match, competition or one week of training	8 participants (50%) reported the injury in the dominant limb.	12 participants (75%) had incurred the injury in the lateral hamstring muscle. The injury had been localised to the mid-thigh in 10 of the participants (62.5%), with fi ve in the proximal part (31.3%) and one in the distal part.	Not reported	Electromyographic activity of the vastus lateralis, vastus medialis, rectus femoris, biceps femoris and medial hamstrings during a landing task	Not reported	Return at least to partial sports training	4.3 ± 2.1 weeks	Not applicable	Not applicable	-Movement between hamstring-uninjured side and control group bilateral average: p < 0.049 -Biceps femoris electromyographic onsets relative to anticipatory postural adjustment between hamstring-injured side and control group bilateral average: p < 0.001 -Biceps femoris electromyographic onsets relative to anticipatory postural adjustment between hamstring-uninjured side and control group bilatera…	The electromyographic onsets of biceps femoris and medial hamstrings were significantly earlier for the athletes hamstrings injured and the uninjured sides in preparation for single-leg standing when compared with the control group average. There were no differences in onsets for the gluteal and quadriceps muscles when comparing the injured or uninjured legs of the hamstrings-ijured group to the …	Not applicable	5 (31.3%) were re-injuries	Not applicable	The earlier onset of the injured and the uninjured hamstrings in preparation for single leg stance of the hamstrings-injued group in comparison with the control suggests an alteration in the motor control of these muscles. Altered neuromuscular control following a hamstring injury may be a factor to be considered in the rehabilitation of hamstring injuries. Control of movement, agility and sports…	1) Similar lower-limb procioception and neuromuscular control (i.e., similar onset of the electromyographic activity)
	At return to play following hamstring injury the majority of professional football players have residual isokinetic deficits	Tol et al.	2014	52 players	52	-	24.9. Range 18-38	Not reported	Not reported	Not reported	Professional	Cross-sectional + prospective	MRI-positive hamstring injury, classified using an MRI modification of Peetrons'grading: Grade 0: No abnormalities Grade 1: Oedema without architectural disortion Grade 2: Oedema with architectural disruption Grade 3: Complete tear	Not reported	27 (52%) grade 1 and 25 (48%) grade 2 injuries	Not reported	Time to return to sport, injury recurrence in the following 2 months post-injury and isokinetic strength at the time to return to sport	Rehabilitation programme organized in six stages: -Stage 1: 2-leg squat or single leg squat if possible, 2-legs supine bridge, supine isometric heel digs, exercise bike, isometric manual-resisted leg flexion, soft tissue massage and active range of motion exercises. Painless at single leg squat, painless bike 150W 5 min and full knee extension supine as criteria to progress. -Stage 2: 1-leg supin…	Full sports-specific functional ability without obvious limitation and/or symptoms	Not applicable	Not applicable	21 days. Range 7-43 days	-Peak torques and 10% isokinetic deficits between re-injured and non re-injured: p > 0.05	There were no significant differences between re-injured and non re-injured players in peak torques and 10% deficits. 67% of the clinically recovered players presented at least one isokinetic deficit higher than 10% of asymmetry between injured and non-injured limb. The percentage of players with 10% deficit for hamstring concentric 60°/s, 300°/s and hamstring eccentric was respectively 39%, 29% …	Not applicable. All included subjects were injured.	6 re-injuries (11.54%)	Not applicable	67% of the clinically recovered hamstrings injuries showed at least one isokinetic deficit higher than 10%. Normalisation of isokinetic strength seems not to be a necessary result of the successful completion of a football-specific rehabilitation programme. The possible association between isokinetic strength deficit and increased reinjury risk remains unknown.	1) Painless completion of the criteria-based rehabilitation programme 2) Clinical examination based on the Sport Physician's assessment 3) Asymmetry of isokinetic strength in quadriceps concentric 60°/s, hamstrings concentric 60°/s, quadriceps concentric 300°/s, hamstrings concentic 300°/s and hamstrings eccentric lower 60º/s than 10% between injured and non-injured limb
	Biceps femoris and semitendinosus—teammates or competitors? New insights into hamstring injury mechanisms in male football players: a muscle functional MRI study	Schuermans et al.	2014	54 players	54	-	Control group: 23 ± 5 Injury group: 24 ± 4	Control group: 180 ± 5 Injury group: 179 ± 6	Control group: 71 ± 7 Injury group: 74 ± 7	Not reported	Recreational players	Cross-sectional	Football-related injury in the hamstring muscle region, preventing the player from participating in training or competition for at least 1 week	17 (63%) players sustained their latest hamstring strain injury in their dominant leg	Grade 1 and grade 2 muscle strain injuries. Injury location not reported.	Not reported	Spin echo T1 and Carr Purcell Meiboom Gill T2 (T2 relaxation time as main outcome) before and after a strenous bilateral eccentric hamstring exercise. Time to exhaustion, time elapsed since the last injury and time loss period were also recorded.	Not reported	Free from injury and ready to play	Not applicable	Not applicable	Injured group: 28 ± 22 days, ranging from 7 to 84 days	-Amount of metabolic activity in the entire hamstring muscle group: p < 0.027 -Amount of metabolic activity in each muscle: p < 0.0001 -Amount of metabolic activity between semitendinosus and other muscles: p < 0.0001 -Metabolic activation of the semitendinosus compared to the biceps femoris or compared to the semimembranosus: p < 0.001 -Metabolic activation of the biceps femoris compared to the …	Injured group presented higher increases in metabolic activity in the entire hamstrings and in each muscle. Semitendinosus presented a higher metabolic activity than the biceps femoris and semitendinosus, and biceps femoris presented higher metabolic activity than semitendinosus. Semitendinosus presented slightly less metabolic increases in the injured group, whereas biceps femoris and semimembra…	Not applicable. All included subjects were injured.	Not reported	Not applicable	The biceps femoris has to compensate the lack of endureance capacity of the semitendinosus, probably increasing the risk of hamstring injury risk	1) Restore the endurance capacity of the hamstrings, especially the semitendinosus 2) Restore the metabolic activity differences before and after a strenous hamstrings exercise
	Biceps Femoris Long Head Architecture: A Reliability and Retrospective Injury Study	Timmins et al.	2015	Thirty-six males. Twenty recreationally active males with no history of HSI serving as control group and sixteen athletes as injured group	2	-	26.1 ± 7.4	180 ± 5	78.1 ± 8.7	Not reported	Elite	Cross-sectional	Injury confirmed by magnetic resonance imaging	Not reported	Injury location not reported. Severity not reported.	Not reported	Fascicle length, pennation angle, muscle thickness, and fascicle length relative to muscle thickness at 0%, 25%, 50% and 75% of maximal voluntary isometric contraction. Eccentric strength of the knee flexors.	Standard rehabilitation progression based on Heiderscheit et al. (2010) and the use of some eccentric conditioning as guided by the physical therapist	Return to preinjury levels of training and competition	Not reported	Not reported	Not reported	-Difference between right and left leg in the control group on muscle thickness, pennation angle, fascicle length, fascicle length relative to muscle thickness and eccentric strength at all isometric intensities: p > 0.05 -Difference between injured and uninjured limb in the previously injured group and between-limb asymmetry between groups on muscle thickness at all isometric intensities: p > 0.…	Previously injured group showed significantly greater pennation angles in the injured limb, as well as significantly less fascicle length and fascicle length relative to muscle thickness and eccentric strength of the knee flexors when compared to the uninjured limb. This group also showed greater between-limb asymmetries in the aforementioned outcomes.	Not applicable	Not reported	Not reported	Ultrasound is reliable for assessing biceps femoris long head architecture. Fascicle length, pennation angle and fascicle length relative to muscle thickness, as well as eccentric strength of the injured limb are significantly different when compared to the uninjured limb.	1) Symmetry between injured and non-injured limb in fascicle length and fascicle length relative to the muscle thickness 2) Symmetry between injured and non-injured limb in pennation angle 3) Symmetry between injured and non-injured limb in eccentric strength of the knee flexors
	Can a Repeated Sprint Ability Test Help Clear a Previously Injured Soccer Player for Fully Functional Return to Activity? A Pilot Study.	Padulo et al.	2017	18 soccer players. 2 were injured in hamstrings.	18	-	16.5 ± 0.5 years	172 ± 10	65 ± 8.5	8 hours/week of training	First National Ranking	Case-control study	Not defined	Not reported. Both injuries were presented in the right limb.	Not reported. All injuries underwent a 3-months rehabilitation programme.	Not reported	Blood lactate concentration, jumping performance (squat jump and countermovement jump) before and after Repeated Sprint Ability	Not reported	Return to full activity participation	Not applicable	Not applicable	Not reported	-Differences between previously injured players and non previously injured players in Repeated Sprint Ability performance and Fatigue Index: p > 0.05 -Group-factor interaction for squat jump after Repeated Sprint Ability: p < 0.05 -Differences between Squat Jump pre- and three-minute post- Repeated Sprint Ability: p < 0.001 -Differences between Squat Jump three-minute and ten-minutes post- Repeat…	No baseline differences were found for any variable. Differences in squat jump before/after Repeated Sprint Ability was -14 ± 2% and -5 ± 2% in previously and non-injured players, respectively. Differences in countermovement jump before/after Repeated Sprint Ability was -15 ± 2% and -7 ± 2% in previously and non-injured players, respectively. Differences in squat jump and differences in countermo…	Not applicable. The cohort was previously selected.	Not reported	Not reported	Repeated sprint ability is a simple, low-cost field test potentially able to assist in clinical decision making for return to sport, especially the differences between pre- and post-squat jump and countermovement jump and RPE post effort.	1) Adequate squat jump difference pre- and post- Repeated Sprint Ability (6 x 40-m sprint/20-second recovery) test (e.g., pre-injury difference or similar to teammates) 2) Adequate countermovement jump difference pre- and post- Repeated Sprint Ability (6 x 40-m sprint/20-second recovery) test (e.g., pre-injury difference or similar to teammates) 3) Lower Rate of Perceived Exertion after Repeated …
	Clinical and Morphological Changes Following 2 Rehabilitation Programs for Acute Hamstring Strain Injuries: A Randomized Clinical Trial	Silder et al.	2013	29 subjects involved in high-speed sports such as soccer at least 3 days per week. 24 completed return-to-sport testing	19	5	24 ± 9	180 ± 9	79 ± 15	At least 3 days per week	Recreational	RCT + prospective	After sudden-onset mechanism, injury was confirmed through two of the following signs: hamstring muscles, posterior thigh pain without radicular symptoms during a passive straight leg raise, weakness with resisted knee flexion, pain with resisted knee flexion, and/or posterior thigh pain with sports/running. Reinjury was considered if there was a specific mechanism that caused a return of posteri…	Not reported	20 biceps femoris (5 tendon, 8 mid-MTJ, 5 prox-MTJ, 1 distal MTJ, 1 everywhere), 2 semitendinosus (prox-MTJ), 4 semimembranosus (1 tendon, 2 prox-MTJ, 1 mid-MTJ), 3 not applicable	22 sprinting, 5 extreme stretch, 2 cutting maneuver	Time to return to sport and cranio-caudal length of injury as main outcomes, Mediolateral width and anterior/posterior depth of the total injured area, cross-sectional area of the injury, injured muscle, bilateral measures of range of motion (active and passive knee extension at 90° hip flexion), strength (1. isometric with subject prone and knee flexion from 0° to 90°, 2. isometric knee flexion …	Rehabilitation programme was performed 5 days per week at home and divided in 3 phases. Subjects progressed into phase 2 when they could walk with the same stride length and stance time on the injured and noninjured limbs (visually assessed) and initiate a pain-free isometric hamstring contraction at 90° of knee flexion with a manual muscle testing grade judged to be at least 4/5. Subjects progre…	Completion of the rehabilitation	28.8 ± 11.4 days in the PRES rehabilitation group and 25.2 ± 6.3 days in the PATS rehabilitation group	Not applicable	Not reported	-PATS vs PRES on time to return to sport: p = 0.346 -PATS vs PRES on initial cranio-caudal length of injury: p = 0.229 -Association between cranio-caudal length and time to return to sport: p = 0.04 -PATS vs PRES on cranio-caudal length of injury at return to sport: p = 0.037 -PATS vs PRES on days of rehabilitation: p = 0.577 -PATS vs PRES on rehabilitation compliance: p = 0.07 -PATS vs PRES on c…	Greater craniocaudal length of injury as measured on MRI before the start of rehabilitation, was positively correlated with longer return-to-sport time. There were few differences in morphological outcomes, but PRES presented lower cranio-caudal length of injury at return to play. Both rehabilitation programmes presented low reinjury rates and no differences in clinical outcomes. Re-injured subje…	Not applicable. All included subjects were injured.	4 re-injuries. 13.8%.	7.14% in PATS group and 23.07% in PRES group	Both protocols seems to be similar in restoring hamstring function. After return to sport, both groups presented signs of continuing muscle healing.	1) No palpable tenderness along the posterior thigh 2) subjective readiness (no apprehension) after completing a series of progressive sprints working up to full speed 3) Scored 5/5 on manual muscle testing of the hamstrings performed on 4 consecutive repetitions in various knee positions
	Clinical findings just after return to play predict hamstring re-injury, but baseline MRI findings do not	De Vos et al.	2014	80 patients. 64 of them were included. 45 of them were soccer players	45	-	28 (interquartile range: 23-33)	Not reported	Not reported	Not reported	49 competitive subjects, recreational	Cross-sectional	Injury confirmed by MRI with the following criteria: grade 1 increased signal intensity on fluid sensitive sequences without evidence of a macroscopic tear and grade 2 increased signal intensity on fluid sensitive sequences with a partial tear Re-injury was defined as acute posterior thigh pain in the index leg within the prospective study follow-up period of 12 months after the initial injury, w…	Not reported	56 injuries in biceps femoris, 8 in the semitendinosus. 15 ± 7.8 cm from the ischial tuberosity. 285 ± 302 cm3. 18 grade 1 and 46 grade 2.	47 sprinting type and 17 non-sprinting type	Occurrence of re-injury as primary outcome. Length, distance from ischial tuberosity, cross-sectional area and volume of the injury, as well as time to return to play.	Rehabilitation programme performed twice a week. The programme consisted of home-based exercises (progressive agility and trunk stabilisation exercises) divided in three phases. Criteria for progressing from phase 1 to phase 2: 1) Normal walking stride without pain; 2) very low speed jog without pain; and 3) Pain-free isometric contraction against sub-maximal (50-70%) resistance during prone knee…	Return to full training or match play in the desired sport	Not applicable	Not applicable	40 (interquartile range: 23-33)	Association between number of previous hamstring injuries (p=0.006), presence of discomfort during isometric knee flexion resistance test at 15° (p=0.008) and localised discomfort on hamstring palpation (p=0.008) with hamstring injury recurrence	17 re-injuries occured. None of the baseline MRI findings were univariately associated with re-injury. A higher number of previous hamstring injuries, more degrees of active knee extension deficit after RTP, isometric knee flexion force deficit at 15° after RTP and presence of localised discomfort on hamstring palpation after RTP were significant independent predictors of re-injury. Association b…	Not applicable. All included subjects were injured.	17 (27%)	Athletes with a higher number of previous ipsilateral and/or contralateral hamstring injuries (adjusted OR (AOR) 1.33; 95% CI 1.11 to 1.61), more degrees of active knee extension deficit (AOR 1.13; 95% CI 1.03 to 1.25), isometric knee flexion force deficit at 15° (AOR 1.04; 95% CI 1.01 to 1.07) and presence of localised discomfort on hamstring palpation (AOR 3.95; 95% CI 1.38 to 11.37) were more …	The number of previous hamstring injuries, active knee extension deficit, isometric knee flexion force deficit at 15° and presence of localised discomfort on palpation just after RTP are associated with a higher hamstring re-injury rate.	1) Restore degrees of active knee extension 2) Restore knee flexion force deficit at 15° knee flexion 3) Localised discomfort on hamstring palpation 4) Symptom-free (e.g., pain and stifness) during full range of motion, sprinting and sport-specific movements such as jumping and cutting
	Clinical implications from daily physiotherapy examination of 131 acute hamstring injuries and their association with running speed and rehabilitation progression	Whiteley et al.	2018	131 hamstrings injured athletes.	93 (71%)	-	25.9 ± 5.5	176.7 ± 9.3	74.1 ± 12.1	Not reported	127 professional (96.9%) and 4 (3.1%) non-professionals	Cross-sectional study from two RCTs	Structural injury observed in MRI	Not reported	Grade I and grade II hamstring injuries confirmed and classified by MRI	Sprinting: 84 (64.1%) Non-sprinting: 47 (35.9%)	-Daily clinical examinations during rehabilitation: Daily pain at rest and during walking and palpation, trunk flexion, passive straight leg raise, Maximal Hip Flexion Active Knee Extension, passive knee extension test, knee flexion strength in different ranges of motion, double leg and single leg squat, supine bridge test. -Perceived effort and running speed -Time to return to sport	Rehabilitation programme organized in six stages: -Stage 1: 2-leg squat or single leg squat if possible, 2-legs supine bridge, supine isometric heel digs, exercise bike, isometric manual-resisted leg flexion, soft tissue massage and active range of motion exercises. Painless at single leg squat, painless bike 150W 5 min and full knee extension supine as criteria to progress. -Stage 2: 1-leg supin…	Difference between three stages: -Return to participation: Modified on-field training -Return to sport: Participating fully in training or matches -Return to performance: Returning to sport at the same level as achieved prior to the injury	Not applicable	Not applicable	23.9 ± 10.8	Association between percentage of return to sport participation and daily pain, length of pain to palpate, straight leg raise range of motion, maximum hip flexion active knee extension, strength in inner, mid and outer range: p < 0.001	Outer range strength and flexibility (maximum hip flexion active knee extension) were the best associated variables with rehabilitation progression and perceived running effort. Length of pain is also associated with rehabilitation progression.	Not applicable. All included subjects were injured.	Not reported	Not applicable	Daily measures of palpation pain, length of this pain, outer range strength and maximal hip flexion active knee extension flexibility are effective in monitoring rehabilitation progression	1) Painless completion of the criteria-based rehabilitation programme (with a minimum of three days after completion of programme) 2) Clinical examination based on the Sport Physician's assessment 3) Restore outer range strength and maximal hip flexion active knee extension flexibility
	Cohen’s MRI scoring system has limited value in predicting return to play	Hamilton et al.	2018	110 soccer players	110	-	26 (range 18–39 years)	Mean height: 177 cm	Mean body mass: 73 kg	Not reported	Professional	Retrospective case series study	MRI-positive hamstring strain injuries	Not reported	89 in the biceps femoris long head, 17 in the semimembranosus, 3 in the semitendinosus and 1 in the short head of the biceps femoris. 21 were proximal injuries, 46 in the mid-muscle and 44 distally. Grade 1 and Grade 2 injuries.	Not reported	MRI scoring system of Cohen and time to return to play	6-stage criteria-based physiotherapy programme including sports-specifc functional feld testing designed to mimic the fatigue and competitiveness of full unrestricted training	To resume full, unrestricted training by the treating physician	Not applicable	Not applicable	Players with a score of 10 or more: Mean 30 days (median 30 days) Players with a score of less than 10: Mean 20 days (median 19 days)	-Differences in time to Return to Play between Cohen's MRI scores of 10 or more against less than 10 points: p < 0.01 -Association between time to Return to Play and score of Cohen's MRI: p = 0.03	Total Cohen’s MRI score accounted for approximately 4% of the variance in RTS duration. When comparing those with an MRI score of 10 or more took on average 9.8 days longer to RTS than those with an MRI score less than 10	Not applicable. All included subjects were injured.	Not reported	Not reported	Utilising the Cohen’s MRI scoring system it was not possible to provide a clinically useful prognosis for Return to Sport in male soccer players. This may refect the broader challenges of attempting to accurately determine Return to Sport duration from imaging performed at a single point in time.	1) Asymptomatic completion of the rehabilitation programme 2) Successful clinical evaluation 3) Subjective interpretation of isokinetic assessment
	Consequences and prediction of hamstring muscle injury with concentric and eccentric isokinetic parameters in elite soccer players	Dauty et al.	2003	28 soccer players	28	-	Previous injured players: 23.2 ± 3.1 Non previous injured players: 23 ± 3.8	Previous injured players: 180 ± 7.6 Non previous injured players: 176.7 ± 5.5	Previous injured players: 76.2 ± 8 Non previous injured players: 72.5 ± 7	Not reported	Elite	Ambispective (retrospective + prospective)	Not defined. Injured players were included by retrospective reports of the medical staff	8 dominant and 7 non-dominant limb	Injury location not reported. Severity of the injuries was moderate in 8 cases and severe in 7 cases, according to the National Athletic Injury Illness Reporting System criteria	Not reported	Peak force and hamstrings:quadriceps strength ratio at 60°/second	Not reported	Return to competition	Not applicable	Not applicable	Not reported	-Difference between injured and non-injured players in H(ecc):Q(con), H(con):H(con) and H(ecc):H(ecc): p < 0.05 -Difference between injured and non-injured players in peak force and H(con):Q(con): p > 0.05	Differences in hamstrings eccentric to quadriceps concentric ratio were significant between injured and non-injured players. In addition, differences in hamstring strength of the injured limb compared to contralateral side were greater in previously injured players. Mixed H:Q ratio lower than 0.6 identified 77.5% of the injured players. 2 out of 3 re-injuries presented a H(ecc):Q(con) ratio lower…	15 (26.7%) injuries registered retrospectively. 5 (31.25%) suffered a new injury in 12 months follow up	3 (30%)	30%	Mixed ratio eccentric hamstring-to-concentric quadriceps lower than 0.6 identify a previous hamstring injury in elite soccer players	1) Mixed H:Q ratio above 0.6 2) Medical staff clearance
	Days to Return to Participation After a Hamstrings Strain Among American Collegiate Soccer Players	Cross et al.	2015	Not reported. The study analyzed 507 hamstrings strains (306 in men and 201 in women)	-	-	Not reported	Not reported	Not reported	Not reported	Division I, II and III collegiate soccer players	Retrospective study	An injury was reported if (1) occurs due to participation in an organized intercollegiate practice or contest, (2) requires attention by certified athletic trainers or physicians, and (3) results in restriction of the athlete’s participation for 1 or more days beyond the day of injury	Not reported	Not reported.	Not reported	Days to return to play according to sex, new or recurrent injury, time of the season, event type, practice type, practice segment, basic injury mechanism, soccer activity, time of competition, field location and player position	Not reported	Full participation after suffering an injury	Not applicable	Not applicable	Median time was 7 days (range = 1–156 days) with an interquartile range of 4 to 12 days	First-time injuries: -Median time to RTP between sexes: p = 0.06 -Median time to RTP between injuries suffered in competition against during practice: p = 0.002 -Median time to RTP between injuries suffered in-season/postseason compared to preseason: p = 0.04 -Median time to RTP between Division I and Division II-III: p = 0.045 -Median time to RTP between player positions: p = 0.21 -Median time t…	No differences in time to RTP between sexes for first-time or recurrent injuries. In male soccer players with a first-time injury, days to RTP were greater in those who sustained the injury during competition than during practice and also varied depending on the competitive level, with more days to RTP in Division I players. In female players with first-time injuries, no differences in days to RT…	Not applicable. All included subjects were injured.	92 out of 507 (18.15%) were re-injuries in all athletes. 67 out of 306 injuries (21.9%) were re-injuries in male soccer players. 25 out of 201 (12.44%) were re-injuries in female players.	18.15% overall. 21.9% in male players. 12.44 in female players.	Time to RTP was not different between sexes, but each sex showed different factors that could influence RTP. In first-time injuries, competition against practice and higher competitive level showed greater days to RTP in male players. In recurrent injuries, male players showed greater days to RTP when the injury is suffered in-season/postseason against preseason and female players showed more day…	1) Completion of similar sprinting competition demands in training sessions before RTP 2) Consideration of characteristics that influence time to RTP depending on the sex
	Distal Musculotendinous T Junction Injuries of the Biceps Femoris	Entwisle et al.	2017	55 patients with history of hamstrings injuries in the distal musculotendinous junction	4	-	26.4	Not reported	Not reported	Not reported	78% patients were professional athletes. 22% were not professional.	Cross-sectional retrospective study	MRI-confirmed injuries, classified following Chan et al. Classification. A recurrence is defined as a subsequent injury of the same type and at the same site as the index injury after returning to full training.	Not reported	Distal musculotendinous T junction of the biceps femoris. 54 (50.9%) in the long head, 45 (42.5%) in both heads, 7 (6.6%) in the short head 48 (45.3%) were grade 1, 44 (41.5%) were grade 2, 14 (13.2%) were grade 3.	Not reported	Severity of the injury, presence of scarring and location of the scar.	Not reported	Return to full training	Not applicable	Not applicable	Not reported	Not applicable	Among the 106 cases, the long head component was the most commonly affected (51%), while both components were involved in approximately 43% of cases. Isolated injury to the short head component accounted for 7% of cases. In this series, the recurrence rate for reinjury to the distal musculotendinous junction was 54%. Out of the 57 recurrent cases, the date of prior injury was known in 45 cases. A…	Not applicable. All included subjects were injured.	57 (53.8%)	53.8%	These findings imply that in cases of high-risk muscle injuries, such as those affecting the DMTJ of the biceps femoris, it is crucial to utilize MRI scans. This approach helps determine the involved structural components and enables an accurate assessment of the injury's severity, monitorization and extent.	1) Maturity of the scar tissue in MRI (i.e., black signal)
	Do Repeated Sprints Affect the Biceps Femoris Long Head Architecture in Football Players with and without an Injury History?—A Retrospective Study	Pimenta et al.	2023	32 players	32	0	25.03 ± 3.72	179 ± 7	74.69 ± 8.67	Not reported	Professional	Cross-sectional retrospective study	Hamstring strain injury diagnosed via MRI, ultrasound, or palpation, confirmed in club medical records	Not reported	Biceps femoris long head injuries	High-speed running (e.g., sprinting) identified as the primary mechanism	BFlh Muscle Architecture: Fascicle length (FL), pennation angle (PA), and muscle thickness (MT). Sprint performance: Average maximal sprint speed. Peak torque (PT) during maximal voluntary isometric contractions (MVIC).	Not reported	Not defined	Not applicable	Not applicable	Not reported	Injured players showed shorter FL and greater PA compared to healthy controls at rest and during active states (p < 0.05). Injured limbs showed shorter FL and greater PA compared to contralateral limbs (p < 0.05). Sprint speed was higher in injured players compared to healthy controls (p = 0.026). PT showed no significant differences between injured and healthy players (p > 0.05).	Players with a history of hamstring injuries exhibited significant differences in muscle architecture compared to healthy players, including shorter fascicle lengths and greater pennation angles in the biceps femoris long head. These changes were present both at rest and during active states. Injured players demonstrated higher sprint speeds compared to healthy controls, potentially reflecting co…	Not applicable	Not applicable	Not applicable	Players with a history of hamstring injury demonstrated shorter fascicle lengths and greater pennation angles, which may indicate long-term architectural changes due to injury. These differences could contribute to an elevated risk of re-injury.	1) Similar fascicle length (checking no decrease) 2) Similar pennation angle (no increase)
	Early versus delayed lengthening exercises for acute hamstring injury in male athletes: a randomised controlled clinical trial.	Vermeulen et al.	2022	90 athletes	57 (63.33%) Early lengthening group: 30 (68.2%) Delayed lengthening group: 27 (61.4%)	-	Early lengthening group: 26 ± 4 Delayed lengthening group: 25 ± 5	Not reported	Not reported	Early lengthening group: 10.1 ± 3.5 hours weekly Delayed lengthening group: 10.6 ± 3.6 weekly	82 (91.11%) professional and 8 (8.89%) competitive athletes. Early lengthening group: 40 (90.9%) professional and 4 (9.1%) competitive players Delayed lengthening group: 42 (92.5%) professional and 2 (4.5%)	RCT	Injury confirmed by clinical examination and defined as: a. Localised pain during palpation of hamstring muscle b. Increasing pain during isometric contraction c. Localised pain when performing a passive straight leg test Re-injury was defined as an acute hamstring strain injury at the same site as the previous injury occurring within two, six, and 12 months from return to sport	57 (63.33%) dominant limbs injured. Early lengthening group: 30 (69.8%) Delayed lengthening group: 27 (61.4%)	Early lengthening group: -Biceps femoris long head: 36 (82%) -Biceps femoris short head: 0 (0%) -Semimembranosus: 5 (11%) -Semitendinosus: 3 (7%) Delayed lengthening group: -Biceps femoris long head: 37 (84%) -Biceps femoris short head: 0 (0%) -Semimembranosus: 6 (14%) -Semitendinosus: 1 (2%) Early lengthening group: -Grade I: 20 (45%) -Grade II: 24 (55%) Delayed lengthening group: -Grade I: 18 (…	Early lengthening group: -Sprinting: 26 (59.1%) -Stretching: 5 (11.4%) -Kicking/shooting: 5 (11.4%) -High kick: 0 (0%) -Sliding/tackling: 3 (6.8%) -Other: 5 (11.4%) Delayed lengthening group: -Sprinting: 26 (59.1%) -Stretching: 3 (6.8%) -Kicking/shooting: 5 (11.4%) -High kick: 1 (2.3%) -Sliding/tackling: 0 (0%) -Other: 9 (20.5%)	Primary measured outcome was time to return to sport. Secondary measured outcome was rate of reinjury. Demographics, patient history taking and clinical examination were also recorded as baseline measures.	Early lengthening exercises: Phase 1: Physiotherapy stage 1: Low load exercises and lengthening exercises (e.g., manual resisted isometric knee flexion in various ranges of knee flexion, active unresisted knee extension/flexion in prone, bike two and one legged squats. Pain-free single leg squat and 5 min cycling at 150% power output bodyweight in Watt as criteria to progress. Phase 2: Physiother…	Return to full unrestricted training and/or match play	Early lengthening group: Median = 23 days Interquartile range = 16-35 days	Delayed lengthening group: Median = 33 days Interquartile range = 23-40	Not reported	-Hazard ratio for time to return to sport for early lengthening group compared to delayed lengthening group: 0.95 (95% CI 0.56 to 1.60, p=0.84) -Reinjury rates within 2 months between groups: p = 0.94 -Reinjury rates from 2 to 6 months between groups: p = 0.58 -Reinjury rates from 6 to 12 months: p = 0.66 -Eccentric isokinetic strength of knee flexors at 60º/s	Early lengthening group demonstrated to return to sport earlier than delayed lengthening group in a non-significant way. Reinjury rates were similar between groups.	Not applicable. All included subjects were injured.	-Total re-injuries: 6 (17.6%) in the early lengthening group and 6 (20.7%) in the delayed lengthening group. -Re-injuries within 2 months: 3 (8.8%) in early lengthening and 3 (8.3%) in the delayed lengthening group. -Re-injuries from 2 to 6 months: 1 (3.2%) and 2 (6.2%)in early and delayed lengthening group, respectively. -Re-injuries from 6 to 12 months: 2 (5.9%) and 1 (3.4%) in early and delaye…	Overall: 17.6 % in the early lengthening group and 20.7% in the delayed lengthening group. Delayed vs early lengthening group: -Re-injury within 2 months: OR = 0.94 -Re-injury 2 to 6 months: OR = 2.00 -Re-injury 6 to 12 months: OR = 0.57	Introducing early lengthening exercises after a hamstring injury is safe, but with no effects on time to return to sport or re-injury risk compared to delayed lengthening exercises.	1) Completion of the rehabilitation programme without pain 2) Symmetry on isokinetic strength between injured and non-injured limbs (quadriceps and hamstrings concentric at 60º/s and 300º/s, and hamstrings eccentric at 60º/s). 3) Normative values and symmetry between limbs in the Nordic Hamstring Exercise Test 4) Absence of pain and security in Askling H-test 5) Subjective readiness (5-point Like…
	Early introduction of high-intensity eccentric loading into hamstring strain injury rehabilitation	Hickey et al.	2022	42 athletes	4	-	26 ± 5	181 ± 8	86 ± 12	Not reported	Sub-elite	Longitudinal cohort study	Acute-onset posterior thigh pain associated with clear injury mechanism (eg, high-speed running, kicking, etc) causing cessation of activity, pain on palpation and during isometric knee flexion	Not reported	Data from the original RCT (43 athletes): 33 (76.74%) lateral and 10 (23.26) medial hamstrings	Not reported	Pain before each training session and time to introduce high-intensity eccentric loading exercises	Hamstrings strengthening exercises and running progression. Stage 1: Bilateral hamstring bridge (10 to 12 repetitions), bilateral 45º hip extensions (8 to 10 repetitions), bilateral eccentric slider(6 to 8 repetitions). Progress to next stage if full range of motion and all prescribed repetitions were performed with limited pain. Stage 2: Unilateral hamstring bridge (8 to 10 repetitions), unilate…	Return to full competitive sport	Not applicable	Not applicable	Median time was 15.5 (interquartile range: 11.25-19)	Not applicable	High intensity loading exercises were introduced at a median of 5 days (range: 2–8) after hamstring strain injuries. Before the rehabilitation session, 35 out of 42 participants reported pain during isometric knee flexion strength testing, with a median pain rating of 3.5 (range: 3–5) on a 0–10 numeric rating scale. Pain relief during isometric knee flexion strength testing was achieved at a medi…	Not applicable. All included subjects were injured.	Data from original RCT: 4 (9.3%)	Data from original RCT: Rehabilitation protocol using pain threshold (≤4 on 0-10 pain scale) or pain-free threshold: Hazard ratio = 1.05 (95% CI: 0.14, 7.47)	Early hamstring strain injury rehabilitation can incorporate the safe introduction of high intensity loading exercises using progression criteria, eliminating the necessity to wait for pain resolution during isometric knee flexion strength testing before its implementation.	1) No pain on palpation of the injured muscle 2) No pain during the active knee extension or passive straight leg raise test, with range of motion at 90% or greater of that of the contralateral, uninjured leg 3) No pain during maximal-effort isometric knee flexor contraction at 0°/0° and 90°/90° of hip/knee flexion 4) No pain or apprehension during sprinting at 100% of perceived maximal running i…
	Eccentric Hamstring Strength is Associated with Age and Duration of Previous Season Hamstring Injury in Male Soccer Players	Vicens-Bordas et al.	2020	284 soccer players	284	-	23 ± 4	178.3 ± 6.4	74.0 ± 7.8	Not reported	Amateur	Cross-sectional retrospective study	Not reported	Not reported	Injury location not reported. Severity not reported.	Not reported	Eccentric strength through the Nordic Hamstring Exercise	Not reported	Return to pre-injury levels of training and match play	Not applicable	Not applicable	Duration ≤ 3 weeks: 29 (51.18% of the injured and 10.2% of the total players included) Duration ≥ 3 weeks: 27 (48.21% of the injured and 9.5% of the total players)	Relationship between eccentric strength and age (p = 0.001), previous hamstring injury (p = 0.041), duration of the injury of more than 3 weeks (p = 0.005) and less than 3 weeks (p = 0.749). Introducing age as covariate, relationship between eccentric strength and previous hamstring injury (p = 0.072), duration of the injury of more than 3 weeks (p = 0.015) or less than 3 weeks (p = 0.755)	Preseason eccentric hamstring strength showed a negative correlation with age, experiencing a reduction of 0.9% per year. Moreover, players with a history of hamstring injury lasting more than three weeks exhibited 13% lower preseason eccentric hamstring strength in comparison to those without prior hamstring injuries.	56 (19.7%)	Not applicable	Not applicable	Older players exhibit reduced preseason eccentric hamstring strength compared to their younger counterparts. Additionally, players with a history of hamstring injury lasting more than three weeks show lower preseason eccentric hamstring strength when compared to the rest of the players.	1) Recover pre-injury hamstrings eccentric strength levels and symmetry between limbs (especially in older players and injuries longer than 3 weeks)
	Effect of balance taping using kinesiology tape for a hamstring muscle injury and traumatic knee pain in an amateur university football player	Lee & Lee	2018	1 soccer player	1	-	25	Not reported	Not reported	Not reported	Amateur	Case study	Not defined	Not reported. The injured limb was the right limb.	Only injury in the medial area and knee pain are reported as injury location. Not reported.	Tackle during a match	Single leg hop distance, 90–90 straight leg raising test, VAS scores for pain in the medial area of the knee and hamstring muscle during knee flexion, Tenger Activity Level	Rehabilitation programme not reported. Taping in posterior thigh was applied to reduce pain.	Start to play again	Not applicable	Not applicable	Not reported	Not applicable	After balance taping, there was a notable improvement in various aspects of the subject's physical performance. The Tegner Activity Scale level increased significantly from 3 to 9, indicating a considerable boost in activity ability. Furthermore, the Visual Analog Scale (VAS) scores for pain experienced in the medial area of the knee and hamstring muscle during knee flexion showed remarkable prog…	Not applicable. The only included player was injured.	Not reported	Not reported	Balance taping can be used as a complementary treatment for patients with a hamstring muscle injury and traumatic knee flexion pain	1) Absence of pain during knee flexion 2) Restore manual-resisted knee flexion strength, and symmetry with contralateral limb 3) Restore single leg hop test values 4) Restore 90-90 hamstring flexibility test
	Effects of low-level laser therapy on hamstring strain injury rehabilitation: A randomized controlled trial	Medeiros et al.	2020	24 athletes volunteered for study, and 22 completed return to sport tests	14	-	Low-level laser therapy: 30.36 ± 7.06 Placebo group: 28.00 ± 7.42	Low-level laser therapy: 176 ± 6 Placebo group: 176 ± 7	Low-level laser therapy: 78.36 ± 11.12 Placebo group: 81.64 ± 10.11	Not reported	Amateur	RCT + prospective	Grade I and II hamstrings strain injuries that were clinically confirmed through presence of edema/hematoma, pain during palpation, positive Slump test and the injury was not produced during a direct contact	Not reported	Involved muscle: -Overall: 21 (87.5%) in biceps femoris, and 3 (12.5%) in medial hamstrings. -Low-level laser therapy group: 10 (83.33%) in biceps femoris and 2 (16.67%) in medial hamstrings. -Placebo group: 11 (91.67%) in biceps femoris and 1 (8.33%) in medial hamstrings. Injury site: -Overall: 5 (20.83%) proximal injuries and 19 (79.17%) distal injuries. -Low-level laser therapy group: 3 (25%) …	Not reported	Primary measured outcome was time to return to sport. Secondary measured outcomes were the number of rehabilitation sessions, hamstring flexibility, hamstring strength, and re-injury rate up to 6 months after return to sport. Strength (handheld dynamometer in inner, mid and outer range), as well as flexibility (passive straight leg raise, knee extension test and and maximal hip flexion active kne…	3 stages. Hamstrings-based exercises, trunk stabilization exercises, agility exercises and plyometrics that were increasing in volume and intensity, as well as in sport-specific context, with exercises such as 10-m sprint or agility drills. Criteria for progressing to stage 2 were: - Single-leg squat without pain - 5 min at bike without pain - Full knee extension in prone without pain Criteria fo…	The day after the participant’s discharge	Low-lever laser therapy group: 23.09 ± 9.08 days	23.82 ± 12.62	Not reported	-Demographic information, injuries characteristics, and baseline flexibility and strength deficits between groups: p > 0.05 -Time effect on all strength and flexibility: p < 0.05 -Group by time interaction for any flexibility or strength outcome: p > 0.05 -Time to return to sport between groups: p = 0.88	Both groups demonstrated comparable improvements in flexibility and strength during the rehabilitation programme. Athletes treated with LLLT and those given the placebo exhibited similar time-to-return to sport, with respective durations of 23 ± 9 days and 24 ± 13 days. Additionally, there were no instances of re-injuries observed within 6 months after the athletes' return to sport.	Not applicable. All included subjects were injured.	0 (0%)	0%	Low-level laser therapy in addition to exercise is as effective as conventional exercise-based programmes in recovering hamstrings strain injuries	1) Absence of pain/tenderness during palpation, stretching, maximal isometric contraction, single-leg hop test, Askling-H test, and high intensity running drills 2) Between-limb asymmetry <10% in all flexibility (passive straight leg raise, knee extension test and and maximal hip flexion active knee extension) and strength (handheld dynamometer in inner, mid and outer range tests) tests 3) Betwee…
	Field monitoring of sprinting power–force–velocity profile before, during and after hamstring injury: two case reports	Mendiguchia et al.	2015	1 soccer player	1	-	25	173.2	64.3	Not reported	Professional	Case study	MRI-confirmed injury in addition to clinical examination. Immediate cessation of the activity	Not reported. The injured limb was the left limb.	Biceps femoris long head. Grade 1 injury.	Acceleration during a maximal sprint	Horizontal force-velocity profile	Traditional rehabilitation. The player received massage treatment the following 3 days. Then, he began progressive conventional rehabilitation based in isometric then concentric exercise. He then progressed to eccentric, balance and core exercises, and at day 12 post-injury he started jogging, kicking and returning to sprint activities after the eccentric training was complete.	Return to normal training without restrictions	Not applicable	Not applicable	33 days	Not applicable	Changes in the slope of the force-velocity profile when comparing pre-injury to post-injury values (-21.1%), representing a decrease in horizontal force production (FH0 from 8.3 N/kg to 6.6 N/kg; –20.5%), without any change in V0 (from 8.7 m/s to 8.7 m/s; 0%).	Not applicable. The only included player was injured.	Not reported.	Not reported.	Horizontal force production is decreased after a hamstring injury in the soccer player	1) Recover pre-injury maximal horizontal force production values
	Flexibility, strength and fascicle length of football players with and without history of hamstring strain injury in the prior season	de Lima-e-Silva et al.	2020	80 soccer players (20 with hamstring strain injury history and 40 without strain history)	80	-	Injured group: 22.10 ± 3.65 (95% confidence interval: 20.39-23.81) Control group: 19.25 ± 2.40 (95% confidence interval: 18.63-19.87)	Injured group: 177 ± 6 (95% confidence interval: 174-180) Control group: 177 ± 7 (95% confidence interval: 175-179)	Injured group: 74.12 ± 7.17 (95% confidence interval: 70.76-77.48) Control group: 72.97 ± 7.61 (95% confidence interval: 71.00-74.94)	Not reported	Professional	Cross-sectional retrospective study	Sudden pain in the posterior thigh that prevented the player from continuing the activity and took him out of subsequent practices and/or matches. Diagnosed by clinical examination and imaging techniques.	Not reported	Not reported.	Not reported	Hamstring flexibility (passive straight-leg raise), concentric and eccentric hamstring peak torque at 60º/s, H/Q conventional and functional ratio, absolute and relative biceps femoris long head fascicle length	Not reported	Not defined	Not applicable	Not applicable	Not reported	-Differences in age between groups: p = 0.003 -Between-limb symmetry in all measured outcomes in injured players: p > 0.05 -Differences in hamstring flexibility between groups: p = 0.484 -Differences in hamstring concentric and eccentric peak torque between groups: p = 0.641 and p = 0.424, respectively -Differences in H/Q conventional and functional ratio between groups: p = 0.003 and p = 0.014, …	Injured group was older than non-injured group. Flexibility as well as concentric or eccentric strength were not different between groups, but control group showed higher hamstrings:quadriceps ratios and fascicle length.	Not applicable	Not reported	Not reported	Soccer players with previous hamstrings strain injuries presented better strength balance in quadriceps and hamstrings, as well as longer fascicles, wich could be taken into account in injury prevention and rehabilitation programmes	1) Recover pre-injury H/Q conventional and functional ratio levels 2) Recover biceps femoris long head absolute and relative fascicle length
	Hamstring Activation Deficits in Different Jumping Directions in Athletes With a History of Hamstring Strain Injuries: A Cross-Sectional Laboratory Study	Jankaew et al.	2023	26 athletes	Not specified	0	Injured group: 23.15 ± 3.26 Control group: 21.15 ± 1.28	Injured group: 174 ± 6 Control group: 171 ± 4	Injured group: 66.82 ± 8.23 Control group: 61.65 ± 4.65	3.62 ± 1.12 days/week	Semi-professional and amateur	Cross-sectional retrospective study	Acute hamstring injury causing posterior thigh pain and preventing training or competition for at least one week.	Not specified	Hamstring strains located in proximal (3), middle (6), and distal (4) regions. Chronic injuries, 3–18 months post-injury.	Acute posterior thigh pain due to strain or tear during sprinting or kicking.	EMG parameters: Muscle onset time, median frequency. Jumping force: Vertical ground reaction force (vGRF) and loading rate.	Not reported	Not defined	Not applicable	Not applicable	2.54 ± 1.94 weeks	Injured athletes showed delayed lateral hamstring (LH) activation time: p = 0.029 LH activation was lower during landing: p = 0.018 Higher vertical ground reaction force (vGRF) (p = 0.046) and loading rate (p = 0.023) in injured athletes. Horizontal jumps induced higher hamstring activation compared to vertical jumps (p < 0.001). No significant differences in other EMG parameters or muscle recrui…	Athletes with chronic hamstring injuries exhibited delayed activation and lower recruitment of the lateral hamstring during landing. They also experienced higher vertical ground reaction forces and loading rates compared to healthy controls. Additionally, horizontal jumping tasks elicited greater hamstring activation than vertical jumps.	Not applicable	Not reported	Not reported	Athletes with chronic hamstring injuries exhibit neuromuscular deficits, including delayed activation and lower recruitment of the hamstrings, particularly in the lateral hamstring. Horizontal jumping tasks elicit greater hamstring activity than vertical jumps, suggesting movement direction should be integrated into rehabilitation to enhance neuromuscular recovery.	1) Ensure no delays in lateral hamstring (LH) activation time during dynamic tasks like jumping or landing 2) Restore hamstring recruitment levels, particularly in the lateral hamstring, to match those of healthy athletes during landing 3) Minimize GRF and loading rate during landing
	Hamstring and ACL injuries impacts on hamstring-to-quadriceps ratio of the elite soccer players: A retrospective study	Alizadeh et al.	2022	111 players (68 healthy, 31 with hamstring injuries, 12 with ACL injuries)	111	0	27.42 ± 8.01	182.11 ± 6.79	75.93 ± 7.25	Six sessions and one match per week	Professional	Cross-sectional retrospective study	Grade I hamstring strain	83%	Grade I hamstring strain	Not reported	Hamstring-to quadriceps ratios (conventional and functional), maximal torque values	Not reported	Not defined	Not applicable	Not applicable	Not reported	-Difference between previously injured players and non-injured players on H:Q conventional: p = 0.004 -Difference between previously injured players and non-injured players on H:Q functional: p < 0.001 -Difference between previously injured players and non-injured players on knee extensors concentric torque: p = 0.145 -Difference between previously injured players and non-injured players on knee …	Injured players (hamstring or ACL) exhibited lower functional and conventional H:Q ratios. Healthy players showed higher H:Q ratios compared to injured ones.	Not applicable. All included subjects were injured.	Not reported	Not reported	Angle-specific hamstring-to-quadriceps ratio analysis effectively identifies strength deficits in injured soccer players, guiding targeted rehabilitation and injury prevention.	1) Similar conventional and functional H:Q ratios, especially between 126° and 134°
	Hamstring Muscle Strain Recurrence and Strength Performance Disorders	Croisier et al.	2002	26 athletes	14	-	25 ± 8	180 ± 7	74 ± 7	Four or more training sessions per week	Players involved in national or international competitions	Cross-sectional + longitudinal + prospective study	Injury confirmed by ultrasound and clinical examination	15 dominant limb. 11 non-dominant limb	Strains were primarily proximal and lateral, typically in the biceps femoris muscle. Severity not reported.	Not reported	Isokinetic knee flexors and extensors concentric strength at 60 deg/sec and 240 deg/sec, isokinetic knee flexors eccentric strength at 30 deg/sec and 120 deg/sec, re-injuries in the following 12 months, rating of pain and muscle discomfort before treatment, at return to sport and at 6 and 12 months after treatment.	As part of the rehabilitation process, the hamstring muscle underwent isokinetic strengthening. This involved specific modalities such as a standardized warm-up, both eccentric and concentric contractions, and various angular speeds adhering to the evaluative protocol limits. Repetitions ranged from four (for slowest speeds) to eight (for fastest speeds). The intensity of contraction increased pr…	Return to the previous sport activity	Not applicable	Not applicable	3 to 10 weeks	-Reduction in concentric and eccentric hamstring strength symmetry between limbs: p < 0.05 -Concentric knee flexors/extensors ratio between injured and non-injured limb at 60 deg/sec and 240 deg/sec before treatment: p > 0.05 -Mixed ratio (eccentric flexors at 30 deg/seg / concentric extensors at 240 deg/seg) between injured and non-injured limb before treatment: p < 0.01 -Correlation between tim…	All injured athletes returned to prior activity level, except for one subject. Athletes presented baseline similar concentric knee flexors/extensors ratio, as well as significantly different mixed ratio between injured and non-injured limb. Athletes experienced a significant reduction in concentric and eccentric strength symmety between limbs. There were no re-injuries and a significant reduction…	Not applicable. All included subjects were injured.	0 (0%)	0%	Individualized rehabilitation programmes that prioritize eccentric training based on individual deficits lead to a reduction in symptoms upon returning to sports activities, reducing the risk of re-injury	1) < 5% deficit in isokinetic strength bilateral comparison 2) Concentric isokinetic strength knee flexors/extensors ratio at 60 and 240 deg/sec greater than 0.57 3) Mixed isokinetic knee eccentric flexors (60 deg/sec) / concentric extensors ratio (240 deg/sec) greater than 0.98
	Hamstring Reinjuries Occur at the Same Location and Early After Return to Sport	Wangensteen et al.	2016	140 athletes with MRI index injury and follow-up. 19 athletes with confirmed re-injury in final analysis.	18	-	26 ± 5	179 ± 7	75 ± 8	Not reported	Athletes involved in federation federated competitions	Cross-sectional retrospective study	Acute onset of posterior thigh pain and MRI-confirmed injury	Not reported	-Same muscle and location: Biceps femoris long head (9 [47.4%]), biceps femoris long head and semitendinosus (4 [21.1%]), biceps femoris long head and short head (1 [5.3%]), semimembranosus (1 [5.3%]). Conjoint tendon (4 [21.1%]), proximal musculotendinous junction (7 [36.8%]), distal musculotendinous junction (4 [21.1%]). Grade 1 (6 [31.6%]), grade 2 (7 [36.8%]) and grade 3 (2 [10.5%]). -Same mu…	Not reported	Location and severity of the re-injuries, absence of presence of fibrosis	Rehabilitation programme organized in six stages: -Stage 1: 2-leg squat or single leg squat if possible, 2-legs supine bridge, supine isometric heel digs, exercise bike, isometric manual-resisted leg flexion, soft tissue massage and active range of motion exercises. Painless at single leg squat, painless bike 150W 5 min and full knee extension supine as criteria to progress. -Stage 2: 1-leg supin…	To resume full unrestricted training	Not applicable	Not applicable	19 days (range, 5-37 days; interquartile range [IQR], 15 days)	Differences in MRI characteristics between index injuries and re-injuries in MRI characteristics	Among the 19 athletes included with reinjury, 79% of these incidents occurred in the same muscle location as the initial injury. The median duration between the initial injury and reinjury was 60 days, ranging from 20 to 316 days, with an IQR of 131 days. Moreover, the median duration between RTS after the initial injury and reinjury was 24 days, ranging from 4 to 311 days, with an IQR of 140 day…	Not applicable. All included subjects were injured.	19 (13.57%)	13.57%	Most of the hamstring reinjuries happened at the same spot as the initial injury. These reinjuries occurred shortly after returning to sport (RTS) and were associated with a more severe extent in radiological findings. This suggests that the healing of the initial injury might have been incomplete biologically and/or functionally. It is strongly advised to implement targeted exercise programmes a…	1) Respect biological healing of the tissue 2) Complete MRI-confirmed tissue healing
	Higher Drop in Speed during a Repeated Sprint Test in Soccer Players Reporting Former Hamstring Strain Injury	Roksund et al.	2017	75 soccer players. 12 injured players.	75	-	Former hamstring strain injury: 19 ± 2 No hamstring strain injury: 18 ± 3	Former hamstring strain injury: 180 ± 6 No hamstring strain injury: 180 ± 6	Former hamstring strain injury: 74 ± 5 No hamstring strain injury: 73 ± 10	Not reported	Semi-professional and professional	Cross-sectional retrospective study	Self-reported history of hamstring strain injury during the last 2 years	Not reported	Not reported	Not reported	40 m linear sprint, repeated sprint test (8 x 20 m), countermovement jump, strength (5 RM back squat test), body composition, VO2max test, flexibility (sit and reach test and straight leg raise test),	Not reported	Not defined	Not applicable	Not applicable	Not reported	Baseline	-Baseline characteristics of the included subjects in the former injury and no injury group: p > 0.05 -Differences in 40 m sprint between groups: p = 0.151 -Differences in mean speed (8 x 20 repeated sprint test) between groups: p = 0.222 -Differences in drop in speed (8 x 20 repeated sprint test) between groups: p = 0.007 -Differences in seat and reach test between groups: p = 0.319 -Differences…	12 (16%)	Not reported	Not reported	Soccer players with a history of hamstring strain injury exhibited a notably greater decrease in speed during repeated sprints compared to players without such injuries. An 8 × 20m repeated sprint test could serve as a practical means to identify individuals requiring specific reconditioning programmes for comprehensive post-injury rehabilitation.	1) Recover pre-injury speed drop (i.e., fatigability) in an 8 x 20 m sprint test
	High-speed running during match-play before and after return from hamstring injury in professional footballers	Whiteley et al.	2022	38 soccer players	38	-	Not reported	Not reported	Not reported	Not reported	Professional	Retrospective study	Definition based on previous consensus (Fuller et al., 2006)	Not reported	Not reported	Not reported	Maximal speed, high-speed running and sprinting distance pre- and post-injury during matches	Not reported	Return to play in a match	Not applicable	Not applicable	14 days (Interquartile range, 4–21 days)	Not applicable	The estimated post-versus pre-hamstring injury mean differences in maximal sprinting speed, high-speed running distance, and sprinting running distance primary outcomes were −0.25 km/h (95% CI, −0.38 to −0.12 km/h), −43 m (95% CI, −56 to −30 m), and −22 m (95% CI, −29 to −16 m). Therefore, results show reductions in maximal sprint velocity, as well as in distance covered sprinting and at high-spe…	Not applicable. All included subjects were injured.	Not reported	Not reported	fter suffering from hamstring strain injury, players who returned to professional football matches experienced decreases in high-speed and sprint running distance, as well as maximum running speed. These reductions were found to be within the usual variations in performance that occur from one match to another.	1) Restore high-speed running ability and maximal speed velocity 2) Expose the player to match high-speed running demands
	How are Hamstring Strain Injuries Managed in Elite Men's Football Clubs? A Survey with 62 Brazilian Physical Therapists	Valente et al.	2023	62 physiscal therapists from elite men's clubs in Brazil	Not applicable	Not applicable	38.0 ± 6.8	Not reported	Not reported	Not applicable	Professional	Survey	A muscle injury requiring at least one day of absence from training or matches, confirmed by imaging and clinical evaluation.	Not reported	Most common injury was to the biceps femoris long head. Included injuries graded using various classification systems (e.g., Munich Consensus, British Classification).	Sprinting (72%). Directional changes and kicking (28%).	Practices for assessment and rehabilitation of athletes with hamstring strain injuries	90.3% of therapists organized programs into 3-4 phases. Common criteria for progression: -Pain (93.5%). -Strength (88.7%). -Functional status (85.5%). -Time (72.6%). -Range of motion (67.7%). Rehabilitation Modalities: Stretching, strengthening (93.5% used eccentrics), lumbo-pelvic stabilization, and sport-specific exercises. Electrophysical agents (e.g., cryotherapy, TENS, NMES) and manual thera…	Not reported	Not applicable	Not applicable	Not applicable	Not applicable	This survey had 62 physical therapists from 35 of the 40 eligible clubs (87.5% representativeness). Despite heterogeneity on assessment practices, all respondents use imaging exams, adopt injury classification scales, and evaluate aspects related to pain, range of motion, muscle strength, and functional status of athletes with HSI. Rehabilitation programs are usually divided into 3 to 4 phases. A…	Not applicable	Not applicable	Not applicable	The study highlights the heterogeneity in rehabilitation practices for HSI among elite Brazilian football clubs. While most therapists adhered to evidence-based practices like eccentric strengthening and functional testing, some utilized interventions lacking robust evidence. Muscle strength was the most reported RTP criterion, emphasizing its importance in decision-making. The findings underscor…	1) Similar muscle strength 2) Meeting high-speed running and sprint demands in training sessions 3) Similar functional tests (e.g., Askling H-Test, Single-Leg Hamstring Bridge). 4) Absence of pain on palpation and during sport-specific tasks. 5) Adequate imaging with no signs of injury. 6) Adequate time since injury.
	Improvements in Match-Related Physical Performance of Professional Soccer Players After the Application of an on-Field Training Program for Hamstring Injury Rehabilitation	Jiménez-Rubio et al.	2020	19 soccer players	19	-	24.23 ± 5.36	179.87 ± 7.21	74.78 ± 4.09	Not reported	Professional	Longitudinal cohort study	Grade IIb hamstring strain injury clinically and MRI-confirmed	Not reported	Injury location not reported. Severity: Grade IIb injury according to BAMIC classification.	Not reported	Distance per minute (m/min) at high intensities (14.4-19.7 km/h); at very high intensities (19.8–25.1 km/h); and at sprint velocities (>25.1 km/h); the average speed (Avg_Speed, km/h); peak speed (km/h); and work-to-rest ratio (distance covered >7.0 km/h/distance covered ≤7.0 km/h) with GPS.	Percutaneous needle electrolysis within 48 hours after suffering the injury under ultrasound guidance on the muscle injury using an intensity of 2 mA during 3 seconds and was repeated 5 times. The rehabilitation programme was divided into indoor and outdoor sessions. -Indoor sessions (6 to 7 days): controlled mobilizations of the hip and knee; proceeding to controlled dynamic displacements in the…	Return to competition	Not applicable	Not applicable	22.42 ± 2.31. Range: 16–26 days.	-Differences in high-speed running distance covered between pre-injury and at return to play: p = 0.10 -Differences in high-speed running distance covered between return to play and 6 to 10 weeks post return to play: p = 0.04 -Differences in high-speed running distance covered between pre-injury and 6 to 10 weeks post return to play: p = 0.001 -Differences in very high-speed running distance cove…	The distances ran at high and very high intensities, the average velocity, and work-to-rest ratio showed very likely improvements at 6 to 10 weeks after return to play versus return to play and likely improvements in return to play versus pre-injury. Likely improvements were observed for all variables 6 to 10 weeks after return to play versus pre-injury. There were no re-injuries the following 8 …	Not applicable. All included subjects were injured.	0 (0%)	0%	Hamstring muscle complex was not only recovered after the reconditioning programme but also demonstrated a greater training and match load, reducing the risk of re-injury	1) To complete all the designed rehabilitation programme without pain 2) To reproduce match high-intensity running and sprinting demands during training sessions
	Incorporation of a high-level soccer player into the team after a muscle injury: A case study	Vargas Fuentes et al.	2014	One soccer player compared to 13 soccer players	14	-	20.9 ± 1.7	180 ± 5	73.1 ± 5.3	Not reported	Professional	Case study	Not defined	Not reported	Not reported	Not reported	Distance performed at high intensity (> 14 km/h), distance at sprint (> 24 km/h), number of times each player accelerated or decelerated at different intensities (0-2 m/s/s; 2-3 m/s/s; 3-5 m/s/s)	Not reported	Return to full training	Injured player: 37 days	Not applicable. Control group was not injured.	Not reported	Not applicable	During the first week of training, the injured player performed longer distance at high-intensity and at sprint than the team. Moreover, the injured player performed higher accelerations at all intensities than the team. In contrast, during the second week, team performed longer distance at high-intensity and sprint than the injured player. However, the player also performed higher accelerations …	Not applicable. The cohort was previously selected.	The injured player suffered a relapsed that forced him to stop training for a week	Not applicable	Training load should be controlled in order to prevent further stress of the affected muscle area using specific strategies to reduce intensity. Moreover, the final phases of the rehabilitation preceding the return to sport of injured players must be performed on a specialized rehabilitation field under the control of specialists because an inadequate progression of the loads could put undue stre…	1) Physical condition (e.g., external load measured through GPS) similar to the rest of the team
	Intramuscular tendon injury is not associated with an increased hamstring reinjury rate within 12 months after return to play	Van der Made et al.	2018	165 athletes	119	-	Median: 26. Interquartile range: 22 – 31	Not reported	Not reported	Not reported	Professional: 87 (53%) Competitive: 58 (35%) Recreational: 20 (12%)	Ambispective (retrospective + prospective) + longitudinal cohort study	Acute onset of posterior thigh pain and MRI-confirmed injury within 5 days (grade 1 or grade 2 injuries)	Not reported	Biceps femoris: 135 (82%) Semitendinosus: 7 (4%) Semimembranosus: 23 (14%) Grade 1: 68 (41%) Grade 2: 97 (59%) No tendon disruption: 96 (58%) Free tendon disruption: 5 (3%) Intramuscular tendon disruption: 64 (39%)	Not reported	Intramuscular tendon disruption and waviness presence, and re-injuries	Two cohorts included: -Dutch cohort: Three-phases criteria-based programme. Rehabilitation programme performed twice a week. The programme consisted of home-based exercises. Phase 1: ergometer cycling, low to moderate intensity stepping, isometric for lumbopelvic stabilization, single limb balance exercises and core exercises. Phase 2: Hamstrings lengthening exercises, agility drills, core stabil…	Return to full training or match play in the desired sport	Not applicable	Not applicable	Data from original studies: -Dutch cohort: Median time to RTP was 42 days (range 14–99 days) -Qatar cohort: Median time 21 days (95% CI 17.9 to 24.1)	-Association between re-injury rate and presence of intramuscular tendon disruption: p = 0.898 -Association between re-injury rate and presence of waviness: p = 0.861 -Re-injury rates between intramuscular tendon disruption and waviness compared with no tendon disruption at 2 months after RTP: p = 0.107 -Re-injury rates between intramuscular tendon disruption and waviness compared with no wavines…	There was no significant difference in reinjury rate between index injuries with intramuscular tendon disruption and without tendon disruption. There was no significant difference in reinjury rate between index injuries with presence of waviness and without presence of waviness.	Not applicable. All included subjects were injured.	32 (19%)	-Association between re-injury rate and presence of intramuscular tendon disruption: HR = 1.05 -Re-injury rate between intramuscular tendon disruption and waviness vs no tendon disruption at 2 months after injury: HR = 2.21 -Re-injury rate between intramuscular tendon disruption and waviness vs no tendon disruption at 3 months after injury: HR = 2.15	Hamstring intramuscular tendon injury was not associated with an increased re-injury rate within 12 months after return to play	1) Asymptomatic (e.g., pain and stifness) full range of motion 2) Asymptomatic sprinting 3) Asymptomatic sport-specific movements 4) Painless completion of the criteria-based rehabilitation programme 5) Clinical examination based on the Sport Physician's assessment 6) Asymmetry of isokinetic strength in quadriceps concentric 60°/s, hamstrings concentric 60°/s, quadriceps concentric 300°/s, hamstr…
	Intramuscular tendon involvement on MRI has limited value for predicting time to return to play following acute hamstring injury	Van der Made et al.	2017	70 athletes	55	-	24 (Interquartile range: 21-30)	Not reported	Not reported	Not reported	Professional: 69 (98.6%) Competitive: 1 (1.4%)	Longitudinal cohort + prospective study	MRI-confirmed grade 1 or 2 injury based on Peetrons classification	Dominance not reported. Right limb injuries: 36 (51.4%). Left limb injuries: 34 (48.6%)	Injury location: -Biceps femoris long head: 56 (80%) -Biceps femoris short head: 0 (0%) -Semitendinosus: 2 (2.9%) -Semimembranosus: 12 (17.1%) -Distance to ischial tuberosity: 9.4 (Interquartile range: 3.2-16.3) -No intramuscular tendon disruption: 41 (58.6%) -Intramuscular tendon disruption: 29 (41.4%) Severity: -Grade 1: 34 (48.6%) -Grade 2: 36 (51.4%)	Not reported	Time to return to play and re-injury rate	Data from original RCT: 6 stage criteria-based rehabilitation programme with progressive strength, stretching, drills, high-intensity actions and soccer-specific actions such as shooting scenarios or 1vs 1 drills performed 5 times/week. Criteria to progress to stage 2: 1. Painless single leg squat; 2. Painless bike, 150W 5 min; 3. Full knee extension supine Criteria to progress to stage 3: 1. Run…	Finalization of the criteria-based rehabilitation programme	Not applicable	Not applicable	22.2 ± 7.4 days	-Association between full-thickness intramuscular tendon disruption and time to RTP: p = 0.025 -Association between longitudinal tendon disruption and time to RTP: p = 0.632 for length of tendon disruption in partial-thickness tendon tears and p = 0.724 for retraction in full-thickness tendon tears -Differences in time to RTP between injuries with and without waviness: p = 0.014	29 out of 70 participants (41.4%) presented injuries with intramuscular tendon disruption. For injuries without intramuscular tendon disruption, the average time taken to return to play was 22.2 ± 7.4 days. Injuries with different levels of disruption in the tendon cross-sectional area had varying mean RTP times: 24.0±9.7 days for injuries with less than 50% disruption, 25.3 ± 8.6 days for injuri…	Not applicable. All included subjects were injured.	11 (15.7%)	15.7%	Injuries with full-thickness disruption of the intramuscular tendon and waviness take significantly longer time to return to play (by a little over 1 week) compared to injuries without involvement of the intramuscular tendon. However, it is important to note that there is a substantial overlap in the time to return to play between the two groups (with and without intramuscular tendon involvement)…	1) MRI-confirmed healed tissue 2) Completion of the full criteria-based rehabilitation programme 3) Absence of isokinetic asymmetries 4) Clinical evaluation based on knee flexors strength, range of motion and pain (at palpation and during bridge, squat walking or jogging)
	Intratendinous hamstring injuries: sequential MRIs as a tool to reduce the risk of reinjury in elite sport	Baldock et al.	2021	3 soccer players	3	-	23.66 ± 4.03	Not reported	Not reported	Not reported	Elite	Series of cases	Sudden onset of pain on the posterior thigh, with MRI-confirmed injury and tenderness at palpation	Not reported. Two injuries in left limb and one in right limb	Case 1: Injury in proximal biceps femoris long head, with oedema measuring 13×3 mm axially and 17.5 cm craniocaudally (3c injury according to BAMIC classification). Case 2: Injury in distal biceps femoris long head and short head biceps femoris at the conjoint T-junction. Oedema measured 7 cm in biceps femoris long head and 7.4 cm in the biceps femoris short head. Injury also involved the tendon …	Case 1: Sprinting Case 2: Off balance and striking the ball with his right foot in the final quarter of a Premier League match Case 3: Sprinting	Time to return to sport, MRI scan each 7-14 days and re-injuries	Case 1: Early management with relative offloading, ice, compression and soft tissue therapy at sites away from the injury. Progressive hamstring muscle-tendon loading in the gym and on-field activities from 2 weeks. Then, player progressed to on-field specific activities. When the player returned to normal tendon signal activity (criteria for progressing), he was exposed to end-stage rehabilitati…	Return to full training	Not applicable	Not applicable	Case 1: 84 days Case 2: 84 days Case 3: 6 weeks	Not applicable	The 3 cases returned to play with no re-injuries. BAMIC classification was an effective tool to classify the injuries and then to predict time to return to sport.	Not applicable. All included subjects were injured.	0 (0%)	0%	Although MRI alone can not determine a safe return to play after a muscle-tendon injury, it can be taken into account alongside essential clinical and performance markers in elite sport decision-making. If available resources permit, closely monitoring tendon healing on serial MRI around the anticipated time of recovery might offer an early indication of its strength to withstand the significant …	1) Complete healing of the tendon and muscle tissue in MRI
	Italian consensus statement (2020) on return to play after lower limb muscle injury in football (soccer)	Bisciotti et al.	2020	66 international experts	Not applicable	Not applicable	Not applicable	Not applicable	Not applicable	Not applicable	Professional	Delphi consensus study	Not defined	Not applicable	Not applicable	Not applicable	Consensus on Return to Play criteria	Not applicable	Return to training: Time when the player is partially reintegrated into the team. Return to Play: Beginning when a player has made a full return to unrestricted availability in training and competition	Not applicable	Not applicable	Not applicable	Not applicable	The experts group reached consensus on the appropriate use of clinical and imaging assessments, and laboratory and field tests for return to training following lower limb muscle injury, and identified objective criteria for return to play based on global positioning system technology	Not applicable	Not applicable	Not applicable	The appropriateness of the term Return to Play and the concepts of Return to Training were reformulated as Return to Training signifying a return to sports practice with possible restrictions, and Return to Play a return to training and competition without restriction. The general and specific criteria concerning Return to Training and Return to Play decision were identified, discussed and approv…	1) Absence of clinical symptoms 2) Absence of pain or tenderness during muscle palpation 3) Absence of pain on passive and active stretching 4) Absence of pain on isometric, concentric and eccentric contraction 5) Completion of the prescribed rehabilitation programme 6) MRI and ultrasound imaging assessment (i.e., hiperintensity zone reduction of at least 70%, assessment of low signal intensity a…
	Knee flexor strength and bicep femoris electromyographical activity is lower in previously strained hamstrings	Opar et al.	2013	28 athletes competing in Australian football, rugby, soccer or sprinting	Not reported	-	26.7 ± 5.8	180 ± 5	83.5 ± 7.9	Not reported	Recreational	Retrospective study	Self-reported history of hamstring strain injuries with clinical examination of the physiotherapist	7 out of 31 injuries in dominant limb, and 24 out of 31 in non-dominant limb	23 proximal biceps femoris injuries and 8 distal biceps femoris injuries	Not reported	Surface electromyography of the biceps femoris and medial hamstrings during isokinetic knee flexors strength testing at ± 180 and ± 60º/s	Standard rehabilitation progression based on Heiderscheit et al. (2010) guided by the physical therapist	Return to pre-injured levels of training and competition	Not applicable	Not applicable	Injured group: 5.31 ± 4.16 weeks	-Knee flexors isokinetic peak torque between injured and uninjured limb in previously injured participants: +180º/s: p = 0.0036; +60º/s: p = 0.0013; -60º/s: p = 0.0007; -180º/s: p = 0.0007 -Knee flexors isokinetic peak torque between dominant and non-dominant limb in previously injured participants: +180º/s: p = 0.06; +60º/s: p = 0.16; -60º/s: p = 0.4341; -180º/s: p = 0.4828 -Normalised electromy…	The knee flexors on the previously injured limb were weaker at all contraction speeds compared to the uninjured limb, whilst sEMG activity was only lower in the BF during eccentric contractions. There were no between limb differences in MH sEMG activity or median power frequency from either BF or MH in the injured group. The uninjured group showed no between limb differences in any of the tested …	Not applicable	Not reported	Not applicable	Athletes who have experienced a previous hamstring strain injury on one side show decreased surface electromyography activity in the previously injured biceps femoris during eccentric contractions. However, there are no discernible differences in the median power frequency of either hamstring head during concentric or eccentric contractions.	1) Recover pre-injury eccentric strength levels in isokinetic knee flexors assessment at -60 and -180º/s 2) Symmetry in +60, +180, -60 and -180º/s isokinetic peak torque between injured and uninjured limb 3) Recover pre-injury biceps femoris surface electromyography activation in isokinetic knee flexors assessment at -60 and -180º/s 4) Symmetry in -60 and -180º/s (i.e., eccentric) surface electro…
	Length of the free tendon is not associated with return to play time in biceps femoris muscle injuries	Pruna et al.	2019	108 athletes	63 (58%)	-	25 ± 5.8	Not reported	Not reported	Not reported	Professional	Cross-sectional + longitudinal	Acute onset of posterior thigh pain, with localized pain and MRI-confirmed grade I or II injury	Dominance not reported. Right limb injuries: 68 (63%). Left limb injuries: 40 (37%)	Proximal: 78 (72%) Distal: 30 (28%) Musculotendinous junction: 104 (96%) Myofascial: 4 (4%)	Not reported	Length of the free tendon, time to return to play	Rehabilitation protocols previously described in Tol et al. (2014) for Qatar cohort and Valle et al. (2015) for FC Barcelona cohort	To resume full, unrestricted training	Not applicable	Not applicable	29 ± 15	-Intra-observer and inter-observer right and left free tendon length measurement: p < 0.001 -Correlation between free proximal biceps femoris long head tendon length and time to return to play: p = 0.712	There was no associations between time to return to play and length of the free tendon. Measurements of the length of the free tendon demonstrated to be reliable.	Not applicable. All included subjects were injured.	Not reported	Not applicable	Free tendon length can be reliably measured with excellent intra-observer and inter-observer agreement. In biceps femoris long head injuries, the proximal tendon length is nos associated with time to return to play	1) Workload parameters (i.e., GPS) similar to pre-injury levels 2) Painless completion of the rehabilitation programme 3) Clinical examination based on the Sport Physician's assessment 4) Asymmetry of isokinetic strength in quadriceps concentric 60°/s, hamstrings concentric 60°/s, quadriceps concentric 300°/s, hamstrings concentic 300°/s and hamstrings eccentric 60º/s lower than 10% between injur…
	London International Consensus and Delphi Study on Hamstring Injuries Part 3: Rehabilitation, Running and Return to Sport	Paton et al.	2023	112 experts	Not applicable	Not applicable	Not applicable	Not applicable	Not applicable	Not applicable	Professional	Delphi consensus study	Injuries leading to time loss in high-performance sports	Not applicable	Not applicable	Not applicable	Exercise progression, rehabilitation benchmarks, and sprinting readiness	Progressive, individualized approach to recovery from hamstring injuries. Early Stage: Focuses on reducing strain on the injured muscle with isometric exercises to manage pain and maintain strength. High-strain loads are avoided during this phase. Middle Stage: Introduces eccentric exercises performed at longer muscle lengths to improve strength and prepare the muscle for functional demands. Late…	Ability to perform pain-free sprinting and unrestricted training, with restored eccentric and isometric strength comparable to the uninjured limb, and meeting functional and sport-specific performance benchmarks	Not applicable	Not applicable	Not applicable	Not applicable	Pain-free sprinting, achieving adequate eccentric and isometric strength, and unrestricted training were identified as essential criteria for return to sport. The importance of individualized rehabilitation was emphasized, focusing on athlete-specific goals, injury characteristics, and sport demands. GPS monitoring was recognized as a valuable tool for managing running and sprinting progressions.…	Not applicable	Not applicable	Not applicable	Individualized rehabilitation is crucial for hamstring injury recovery, with a focus on pain-free sprinting, restoring eccentric and isometric strength, and achieving unrestricted training as key return-to-play criteria. Integrating GPS monitoring and sport-specific benchmarks ensures a comprehensive approach to managing recovery. The lack of consensus on flexibility and imaging highlights the ne…	1) Pain-free sprinting 2) Eccentric and isometric strength restoration 3) Meeting match high-speed running and sprinting demands during training sessions 4) No restrictions during on-field training 5) No fear of re-injury 6) Confidence in performing at full capacity
	Lower Reinjury Rate With a Coach-Controlled Rehabilitation Program in Amateur Male Soccer	Hägglund et al.	2007	169 injured soccer players. 27 hamstrings injuries.	169	-	Intervention: 24 ± 6 Control: 24 ± 5	Intervention: 180 ± 6 Control: 180 ± 6	Intervention: 77 ± 9 Control: 77 ± 8	Intervention: 2.4 ± 0.3 training sessions + 1 competitive match Control: 2.5 ± 0.3 training sessions + 1 competitive match	Amateur	Randomized controlled trial	Any physical complaint sustained during soccer training or match play resulting in the player being unable to participate fully in at least 1 training session or match	Not reported	27 hamstrings injuries. Injury location or severity not reported.	Not reported	Rate of re-injury	The program was introduced to injured players when they were able to walk without limping and without pain. The programme contained various exercises with a gradually increased load on the injured limb. 1) Straight forward jog; 2) Figure eight jog; 3) Zig-zag jog; 4) Jog with 90º turns; 5) Jog with 180º turns; 6) Jog with 360º turns; 7) Individual ball drills; 8) Shooting, jumping, sprinting; 9) …	To participate fully in team training and he was available for match selection	Not reported	Not reported	Not reported	-Differences in baseline characteristics of the players between groups: all p > 0.05 -Differences in injury rate in training between groups: p > 0.05 -Differences in injury rate in training between groups: p > 0.05 -Differences between groups in baseline re-injuries: p < 0.001 -Differences in baseline recurrent injuries in the lower limbs: p < 0.001 -Differences in number of re-injuries during th…	In the control group, 23 of 79 injured players (29%) had 40 recurrences (134 injuries). A Cox regression analysis showed a 66% reinjury risk reduction in the intervention group for all injury locations (hazard ratio [HR] 0.34, 95% confidence interval [CI] 0.16-0.72) and 75% for lower limb injuries (HR 0.25, 95% CI 0.11-0.57). The preventive effect was greatest within the first week of return to p…	Intervention group: 3.3 injuries per 1000 training hours. 10.5 injuries per 1000 match hours. Control group: 2.7 injuries per 1000 training hours. 12.3 injuries per 1000 match hours.	Intervention group: 10 (11%) Control group: 23 (29%)	All injuries: Hazard ratio = 0.34 95% Confidence Interval 0.16-0.72 Lower limb injuries: Hazard ratio = 0.25, 95% Confidence Interval 0.11-0.57	The reinjury rate in amateur male soccer players was reduced after a controlled rehabilitation programme implemented by coaches	1) To participate in team training sessions without pain 2) Absence of swelling in the injured site
	Mapping tenderness to palpation predicts return to play following acute hamstring strain	Schmitt et al.	2020	19 athletes	1	-	28 ± 9	Not reported	Not reported	Not reported	Competitive athletes	Case series	Acute hamstring strain was defined when the mechanism of injury was a sudden, sharp acute posterior thigh pain, which may or may not have been accompanied by a popping or pulling sensation, causing an immediate cessation of activity	Not reported	Peak tenderness was on the lateral portion of the thigh in five patients central in eight patients and medial in six patients. Peak tenderness was in the proximal third in nine patients, central in six patients and distal in four patients. Of the nine proximal injuries five were medial, fourcentral and none lateral. Of the six central injuries (in the proximal to distal direction) one was medial,…	13 during sprinting, 3 during submaximal running, 1 while pivotting, 1 while stumbling and 1 while bending over to pick up a softball	Length and area of tenderness, location of peak tenderness, time to return to sport	Phase 1: Ice 2-3 times daily, daily stationary bike, submaximal isometric at 3 angles (90º, 60º, 30º), single leg balance, balance board, soft tissue mobilization, pulsed ultrasounf, progressive hip strengthening, painfree, isotonic knee flexion, active sciatic nerve flossing, ice with sensory electrical stimulation (i.e., TENS). Criteria for progression: 1) Normal walking stride without pain; 2)…	Return to their prior level of function and sports participation	Not applicable	Not applicable	43 ± 36 days	-Tendency of peak tenderness proximal injuries to be more medial and distal injuries to be more lateral: p = 0.004 -Association between length of tenderness and time from initial evaluation to return to sport: p < 0.001 -Association between area of tenderness and time from initial evaluation to return to sport: p < 0.01 -Association between age and time from initial evaluation to return to sport:…	The average length of the area of tenderness was 22 ± 12% with an average RTS of 43 ± 36 days. The length of the area of tenderness measured on initial evaluation was a strong predictor of RTS (R2=0.58, p<0.001; y=2.3x – 6.2). Area of injury (R2=0.36, p=0.006) and age (R2=0.27, p=0.024) were also related to RTS, while width of injury (R2=0.006, p=0.75) and location of injury were not (proximal-di…	Not applicable. All included subjects were injured.	Not measured	Not measured	The extent of tenderness in the palpable region of the injured hamstring muscle proved to be a strong indicator of the time it took for return to sports (RTS). According to the regression analysis, a patient experiencing 10% tenderness length would likely recover in approximately 17 days, whereas a tenderness length of 30% would correspond to an estimated recovery time of around 63 days. This met…	1) Full strength without pain in the lengthened state testing position (i.e., the athlete lays supine and holds pulls one thigh into hip flexion holding it snugly against the chest. The clinician then passively extends the knee until met with soft tissue resistance) 2) Bilateral symmetry in knee flexion angle of peak torque as measured on an isokinetic dynamometer 3) Full range of motion without …
	Magnetic resonance imaging parameters relate with recovery time from muscle strain among professional football players	Nagamoto	2020	24 soccer players	24	-	28.0 ± 3.0	Not reported	Not reported	Not reported	Professional	Longitudinal cohort study	Lower extremity muscle strain, confirmed through MRI, produced either during training session or during competitive games	34 (81%) injuries in the dominant side, and 8 (19%) in the non-dominant side	Hamstrings: 21 (50%) Gastrocnemius: 6 (14%) Quadriceps: 4 (10%) Adductors: 3 (7%)	Not reported	Time to return to play, extent of the injury in MRI	(a) immediate immobilization (rest, ice, compression, and elevation) after injury, (b) followed by gradual increase in the mobilization like stretching and walking, (c) jog and increase in the activity level after disappearance of stretching pain, tenderness, or contraction pain of the injured muscle, (d) begin kicking of the ball and running, partial return to the scrimmages after checking the l…	Return to full practice and training	Not applicable	Not applicable	22.6 ± 13.6	-Differences in time to return to play between injuries involving muscle-tendon junction compared to not involving: p = 0.008 -Differences in time to return to play between injuries on the dominant side compared to non-dominant side: p > 0.05 -Association between time to return to play and longitudinal length extended: p < 0.001 -Differences in time to return to play in injuries involving >50% of…	The average longitudinal length of the injury was 10.7 cm. Average recovery time correlated significantly with the longitudinal length of the injury. Average recovery time became significantly greater among players with the cross-sectional involvement of over 50% compared with the players with percentage under 25%.	Not applicable. All included subjects were injured.	Not reported	Not reported	Imaging parameters of longitudinal length and percentage of cross-sectional involvement related to recovery time until return to play from lower extremity muscle strain among professional football players	1) Succesful completion of the full practice 2) Succesful completion of scrimmages 3) Adequate time to return to play according to the extent of the injury
	Match High-Speed Running Distances Are Often Suppressed After Return From Hamstring Strain Injury in Professional Footballers	Whiteley et al.	2021	15 athletes playing soccer, Rugby League, Rugby Union and Australian Rules Football	Not reported	Not reported	25.18 ± 4.17	181 ± 7	74.03 ± 5.96	Not reported	Highest level professional	Longitudinal cohort study	Hamstring injury diagnosed by the medical teams through imaging, patient history, physical examination, and follow-up imaging as required	Not reported	Not reported	Not reported	Time to return to play, number of re-injuries and high-speed running for a minimum of 5 games prior and subsequent to hamstring strain injury.	Not reported	Return to competition	Not applicable	Not applicable	Not reported	-Regression of the cumulative high-speed running distance in games prior to the injury: p < 0.0001 -Differences in cumulative high-speed running pre and post injury: p = 0.0005	Pre- and postinjury high-speed running data were available for a median of 15 matches (range, 6-15). Variance from the preinjury high-speed running distance was significantly less (P = 0.0005) than the post injury values suggesting a suppression of high-speed running distance after returning from injury. On return to play, 7 of the 15 players showed a sustained absolute reduction in preinjury hig…	Not applicable. All included subjects were injured.	7 out of 22 total injuries	Not applicable	Return to play was not associated with a return to pre-injury high-speed running performance for almost half of the observed players. However, an equal number displayed no variation. Many players might still experience ongoing shortcomings in high-speed running during matches following a hamstring strain injury.	1) Return to pre-injury performance in high-speed running
	MRI observations at return to play of clinically recovered hamstring injuries	Reurink et al.	2014	53 athletes	40	-	Median: 27 (range: 18-46)	Not reported	Not reported	Not reported	Professional: 24 Competitive: 19 Recreational: 10	Cohort prospective study	Acute onset of posterior thigh pain, with confirmed MRI injury within 5 days post acute injury	Not reported	Biceps femoris long head: 44 (83%) Semitendinosus: 2 (4%) Semimembranosus: 9 (17%) Grade 1: 27 (51%) Grade 2: 26 (49%)	Not reported	Injured muscle, grading of injury, presence and extent of intramuscular signal abnormality and re-injuries within 2 months of RTP	Standardised physiotherapy programme, including range of motion exercises, progressive strength exercises, core stability training and agility exercises	Return to participation in partial match play	Not applicable	Not applicable	Median time: 28 days (range 12–76)	-Mean longitudinal length in MRI sequences of initial injury vs at return to play: p < 0.001 -Median involved cross-sectional muscle area in MRI sequences of initial injury vs at return to play: p < 0.001	On MRI at return to play 47 athletes (89%) had intramuscular increased signal intensity on fluidsensitive sequences with a mean longitudinal length of 77 ± 53 mm and a median cross-sectional area of 8% (range 0–90%) of the total muscle area. In 22 athletes (42%) there was abnormal intramuscular low-signal intensity. Five reinjuries were recorded.	Not applicable. All included subjects were injured.	5 (9.43%)	9.43%	89% of the clinically recovered hamstring injuries showed intramuscular increased signal intensity on fluid-sensitive sequences on MRI. Normalisation of this increased signal intensity seems not required for a successful RTP. Low-signal intensity suggestive of newly developed fibrous tissues is observed in one-third of the clinically recovered hamstring injuries on MRI at RTP, but its clinical re…	1) Succesful and painless completion of the rehabilitation programme 2) Completion of soccer-specific training 3) Less than 10% side-to side-difference at isokinetic strength testing 4) Completion of at least 5 days of team training
	MRI Radiomics for Hamstring Strain Injury Identification and Return to Sport Classification: A Pilot Study	Torres-Velázquez et al.	2024	32 athletes	25	7	19.56 ± 1.41	Not reported	Not reported	Not reported	Division 1 collegiate athletes	Cross-sectional retrospective study	Hamstring strain injury diagnosed by clinical examination and confirmed via MRI, requiring at least one day of time loss from training or competition.	Right limb: 18 cases. Left limb: 14 cases.	Muscle Involvement: Predominantly biceps femoris long head (BFlh), with some cases involving semitendinosus (ST) and semimembranosus (SM). Severity: Graded using the British Athletics Muscle Injury Classification (BAMIC).	High-speed running (72%). Directional changes and kicking (28%).	MRI Metrics: Radiomics features derived from T1-weighted, T2-weighted, and diffusion tensor imaging (DTI). Key features: Muscle edema, microstructural changes, and diffusivity.	Not reported	Resume all sport-related activities	Not applicable	Not applicable	32.13 ± 21.03 days	DTI-T2w combined radiomics features provided the highest accuracy for binary RTP classification (AUC: 0.95 ± 0.15). Multiclass RTP classification achieved an AUC of 0.81 ± 0.16 using DTI radiomics. Muscle edema on T2-weighted imaging was significantly associated with injury detection (p < 0.01). Individual radiomics features derived from T1-weighted imaging did not significantly improve RTP predi…	The combination of radiomics features from all diffusion tensor imaging and T2-weighted images provided the most accurate differentiation between involved and uninvolved limbs (AUC ≈ 0.84 ± 0.16). For the binary RTS classification, the combination of all extracted radiomics offered the most accurate classification (AUC ≈ 0.95 ± 0.15). While for the multiclass RTS classification, the combination o…	Not applicable	Not applicable	Not applicable	The study demonstrates the potential of multimodal MRI radiomics, particularly diffusion tensor imaging, to predict time to RTP in collegiate athletes with hamstring injuries.	1) Full hamstring range of motion. 2) No pain at palpation. 3) Ability to perform on-field, sport-specific movements without apprehension
	Musculotendinous Junction Injuries of the Proximal Biceps Femoris: A Prospective Study of 64 Patients Treated Surgically	Ayuob et al.	2020	64 patients, 22 football players	Not reported. 42 male patients.	Not reported. 22 female patients.	Overall: 26.6 ± 3.9 Male: 25.7 ± 3.8 Female: 28.4 ± 3.4	Not reported	Not reported	Not reported	51 professional and 13 amateur athletes	Case series	Acute MRI-confirmed BAMIC grade IIIB, IIIC, or IV tear of the proximal MTJ-BFlh with clinical loss of strength and/or flexibility of the hamstring muscle group. Included injuries undergone surgery.	Dominance not reported	Injury location: Musculotendinous junction of the proximal biceps femoris Severity: -Grade III: 36 (56.3%) -Grade IV: 28 (43.7%)	Not reported	Patient satisfaction, isometric hamstring strength at 0º, 15º, 45º and 90º, passive leg straight reise, functional progress and return to function	-Phase 1: Rest, ice, compression and elevation, partial weightbearing with crutches, aspirin, limited hip flexion and knee extension, normalization of gait. -Phase 2: Pain-free range of motion, full weightbearing,concentric and eccentric training, core strengthening. -Phase 3: Muscle strengthening with resistance exercises, double- and single-leg squats, quadriceps extension and hamstring curl. A…	Return to normal sporting activity	Not applicable	Not applicable	13.4 ± 5.1 weeks from surgery to return to sporting activity in addition to 12.4 ± 6.2	-Improvement in hamstring strength (vs contralateral limb) comparing preoperative strength and postoperative 3 months strength at 0º, 15º, 45º and 90º: p < 0.001 -Improvement in hamstring strength comparing postoperative 3 months strength and postoperative 1 year strength at 0º, 15º, 45º and 90º: p < 0.001 -Improvement in passive leg raise test postoperative 3 months and after 1 year: p < 0.001 -…	All study patients returned to their preinjury levels of sporting activity. Three patients had reinjury at the operative site: 1 (1.6%) with musculotendinous junction biceps femoris long head injury and 2 (3.2%) with myofascial tears. At 3 months after surgery, patients had improved mean passive straight-leg raise, mean isometric hamstring muscle strength at 0, 15, and 45 degrees of knee flexion,…	Not applicable. All included subjects were injured.	3 (4.69%)	4.69%	Surgical repair of acute musculotendinous biceps femoris long head injuries allowed return to preinjury of sporting function with low risk of recurrence at short-term follow-up	1) Full pain-free range of motion 2) Muscle strength in the injured limb at 90% of uninjured limb 3) No concerns with sport-specific training
	Neuromuscular changes in football players with previous hamstring injury	Areia et al.	2019	17 players	17	-	Hamstring injury group: 24.40 ± 3.41 Control group: 23.86 ± 3.44	Hamstring injury group: 1.79 ± 0.06 Control group: 1.78 ± 0.08	Hamstring injury group: 78.02 ± 4.66 Control group: 73.60 ± 6.73	Not reported	Amateur	Cross-sectional retrospective study	Injury that restrained from training and competition for at least 4 weeks and confirmed by clinical assessment and with ultrasonography or magnetic resonance imaging	Not reported	Not reported	Not reported	-Isokinetic knee flexors and extensors concentric strength at 60º/s and 240º/s -Isokinetic knee flexors and extensors eccentric strength at 30º/s and 120º/s -Surface electromyography during isokinetic assessments -Lower limb power through triple hop test -Active and passive knee extension tests -Propioception through joint position test -Core stability: 1) extensors endurance test, flexors endura…	Not reported	Full return to team training or matches	Not applicable	Not applicable	Hamstring injury group: 4.5 ± 1.6 weeks	-Differences in quadriceps and hamstrings concentric and eccentric peak torque between injured and uninjured limb in hamstring injury group: all p > 0.05 -Differences in H/Q conventional ratios and functional ratio between injured and uninjured limb in hamstring injury group: all p > 0.05 -Differences in angle of peak torque during eccentric exertions between injured and uninjured limb in hamstri…	Previously injured limb presented lower biceps femoris electromiographic activity during eccentric exertions at 30º/s and 120º/s than the contralateral healthy limb. In addition, the injured limb showed lower performance in triple hop test, as well as a poorer propioceptive control. No significant differences were found in the rest of measured outcomes, as well as between injured limb of the inju…	Not applicable. The study included a cohort previously defined.	Not reported	Not reported	Previously injured side showed deficits in bicep femoris myoelectrical activity after onset of contraction during eccentric testing, proprioceptive deficits, and functional asymmetry	1) Symmetry in myoelectrical activity of the biceps femoris during isokinetic eccentric exercises between injured and contralateral limb 2) Symmetry in propioceptive capacity between injured and contralateral limb 3) Symmetry in triple hop test between injured and contralateral limb
	Neuromuscular Characteristics of Agonists and Antagonists During Maximal Eccentric Knee Flexion in Soccer Players with a History of Hamstring Muscle Injuries	Ritzmann et al.	2022	40 players	40	0	Injured group: 24 ± 5 Control group: 24 ± 3	Injured group: 179 ± 6 Control group: 178 ± 6	Injured group: 75 ± 7 Control group: 74 ± 8	Not reported	Elite	Cross-sectional retrospective study	Acute traumatic hamstring strain injury diagnosed via imaging (MRI or ultrasonography), resulting in time loss from training or competition	45% in the dominant limb	Injured Muscle: Biceps femoris long head. Injury Grade: Confirmed as Grade I or II via MRI. Injury Type: Traumatic and acute in 95% of cases, primarily due to non-contact mechanisms	55% occurred during high-speed running or sprinting. 30% during directional changes. 15% during jumps.	Biomechanical Metrics: -Peak eccentric knee flexion torque (Nm). -Rate of torque development (RTD). -Contractile impulse. Electromyographic (EMG) Metrics: -Myoelectrical activity of biceps femoris (BF), semitendinosus (ST), and knee extensors. -Median frequency of EMG signals. -Co-contraction ratios (e.g., vastus medialis/biceps femoris).	Not reported	Not defined	Not applicable	Not applicable	64 ± 81 days of competition absence	Injured legs showed reduced eccentric knee flexion torque at both slow (30°/s) and fast (120°/s) speeds (p < 0.05). Lower myoelectrical activity in the injured leg’s biceps femoris during eccentric contractions (p < 0.05). Increased co-contraction of antagonistic muscles (vastus medialis and rectus femoris) in injured legs (p < 0.05). Reduced median frequency of EMG signals in injured legs (p < 0…	The study revealed persistent neuromuscular deficits in soccer players with a history of hamstring injuries. Injured limbs demonstrated reduced eccentric knee flexion torque at both slow and fast speeds, along with lower myoelectrical activation of the biceps femoris during eccentric contractions. These players also showed increased co-contraction of antagonistic muscles, such as the vastus media…	Not applicable	Not applicable	Not applicable	Persistent neuromuscular deficits exist in soccer players with a history of hamstring injuries, including reduced eccentric torque, impaired myoelectrical activation, and increased antagonistic co-activation.	1) Similar knee flexor eccentric strength at 30°/s and 120°/s 2) Similar biceps femoris long head myoelectrical activation during eccentric contractions 3) Minimize co-contractions of vastus medialis and rectus femoris
	New MRI muscle classification systems and associations with return to sport after acute hamstring injuries: a prospective study	Wangensteen et al.	2018	176 athletes	135	-	26.0 ± 5.2	177.2 ± 7.9	74.9 ± 11.7	Not reported	Professional: 173 (98.3%) Competitive: 3 (1.7%)	Prospective	Acute posterior thigh pain caused by indirect trauma confirmed by MRI	Not reported	Biceps femoris long head: 112 (80%); biceps femoris short head: 1 (0.7%); semitendinosus: 5 (3.6%); semimembranosus: 22 (15.7%) Severity according to BAMIC classification: Grade 0: 36 (20.5%); grade 1: 25 (14%); grade 2: 76 (43%); grade 3: 37 (21%); grade 4: 2 (1%)	Sprinting: 106 (60.2%) Non-sprinting: 70 (39.8%)	Time to return to sport, agreement between Peetrons, Chan acute and BAMIC muscle strain classifications	Rehabilitation programme organized in six stages: -Stage 1: 2-leg squat or single leg squat if possible, 2-legs supine bridge, supine isometric heel digs, exercise bike, isometric manual-resisted leg flexion, soft tissue massage and active range of motion exercises. Painless at single leg squat, painless bike 150W 5 min and full knee extension supine as criteria to progress. -Stage 2: 1-leg supin…	Resume unrestricted training by the treating physician or physiotherapist at the club or federation	Not applicable	Not applicable	21.6 ± 11.8 days	Agreement between Peetrons and Chan classification: -Agreement all: p < 0.01 -Agreement MRI-positive: p < 0.01 Agreement between Peetrons and BAMIC classification: -Agreement all: p < 0.01 -Agreement MRI-positive: p < 0.01 Agreement between Chan and BAMIC classification: -Agreement all: p < 0.01 -Agreement MRI-positive: p < 0.01 Mean differences in BAMIC classifications in time to return to play:…	In MRI-positive injuries, total explained variance was 7.6-11.9%. There were differences in time to return to sport in the different grades of the severity/grading classifications, except for 0 vs 1 and 1 vs 2 BAMIC classification system. There was moderate agreement between the different classification systems.	Not applicable. All included subjects were injured.	Not reported	Not reported	MRI systems cannot be used alone to predict RTS after acute hamstring injuries. The moderate agreement between the MRI systems for the positive injuries indicates that the MRI system used should be specified when reporting MRI findings, to avoid misinterpretation and miscommunication	1) Painless completion of the criteria-based rehabilitation programme 2) Clinical examination based on the Sport Physician's assessment 3) Asymmetry of isokinetic strength in quadriceps concentric 60°/s, hamstrings concentric 60°/s, quadriceps concentric 300°/s, hamstrings concentic 300°/s and hamstrings eccentric 60º/s lower than 10% between injured and non-injured limb
	No Association Between Fibrosis on Magnetic Resonance Imaging at Return to Play and Hamstring Reinjury Risk	Reurink et al.	2015	108 athletes, 76 (70%) were soccer players	Not reported. 105 male patients.	Not reported. 3 female patients.	28 ± 7	Not reported	Not reported	Not reported	Professional: 44 (41%) Competitive: 48 (44%) Recreational: 16 (15%)	Longitudinal cohort study	Acute onset of posterior thigh pain, with confirmed MRI injury within 5 days post acute injury	Not reported	Biceps femoris long head: 88 (82%) Semimembranosus: 16 (15%) Semitendinosus: 4 (4%) Grade 1: 45 (43%) Grade 2: 63 (57%)	Not reported	Presence and extent of abnormally low signal intensity in the intramuscular tissue on MRI (i.e., suggestive of fibrosis) and number of re-injuries	See Van der Made et al. (2018)	Return to participation in partial match play	Not applicable	Not applicable	Median time: 30 days (interquartile range, 22-42 days)	-Association between MRI-detected fibrosis with re-injury: p = 0.898 -Association between ipsilateral previous injuries and re-injury: p = 0.591	At return to play, 41 athletes (38%) had fibrosis on MRI with a median longitudinal length of 5.8 cm (Interquartile range, 3.3-12.5 cm) and a median volume of 1.5 cm3 (Interquartile range, 1.5-3.9 cm3). In athletes with fibrosis, 24% (10/41) sustained a reinjury, and in the subjects without fibrosis, 24% (16/67) had a reinjury, resulting in a hazard ratio of 0.95 (95% Confidence Interval, 0.43-2.…	Not applicable	22 (20%) re-injuries at baseline	26 (24.07%) athletes sustained a re-injury. 10 (24%) re-injuries in athletes with fibrosis. 16 (24%) re-injuries in athletes without re-injuries. Hazard ratio of fibrosis vs non-fibrosis presence: 0.95 (p = 0.898).	Fibrosis is commonly seen on MRI at return to play after grade 1 or 2 hamstring injuries but is not associated with re-injury risk	1) Painless completion of the rehabilitation programme 2) Completion of soccer-specific training 3) Completion of 5 days of team training
	Outcome of Grade I and II Hamstring Injuries in Intercollegiate Athletes: A Novel Rehabilitation Protocol	Kilcoyne et al.	2011	48 athletes, 12 soccer players	Not reported. 40 male athletes.	Not reported. 8 female athletes.	Not reported. 30 athletes between 18-20 years and 17 athletes between 21-25	Not reported	Not reported	Not reported	Competitive athletes ranging from recreational to Division I Collegiate	Retrospective case series study	Onset of posterior thigh pain while playing a sport, usually involving high-speed running.	Dominance not reported. 26 injuries were left-sided and 22 injuries were right-sided.	Biceps femoris: 25 (52.08%) Semimembranosus: 20 (41.67%) Not specified: 3 (6.25%) Grade 1: 30 (62.5%) Grade 2: 18 (37.5%)	Not reported	Time to return to sport and re-injuries in a follow-up period of at least 6 months	Inmediately post-injury: Inmobilization Day 2: Jogging 1 mille and ice bag for 40 minutes From day 3: Start run protocol. Bike warm-ups for 5 minutes, butt kickers and carioca run down and back to 50-yd cone, cone drills (sprint backward, 180º changes of direction, arm wave drills in specific position, always with pain of 1-2 out of 10), tuck and kangaroo jumps, stair-bounding drills, plyometrics…	Return the athlete to sport at the previous level of performance	Not applicable	Not applicable	11.9 (range, 5-23 days)	-Differences in time to return to sport between biceps femoris and semimembranosus: p = 0.77 -Differences in time to return to sport between Grade 1 and Grade 2 injuries: p = 0.32 -Differences in time to return to sport between soccer, lacrosse, rugby and track athletes: p = 0.16 -Differences in time to return to sport between right and left side injuries: p = 0.09 -Differences in time to return …	All patients returned to their sports, and 3 sustained repeat hamstring strains (6.2% reinjury rate) after a minimum follow-up of 6 months. The average number of days missed from sport was 11.9 (range, 5-23 days). There was no statistically significant difference for time to return to sport between first-time and recurrent injuries and between first- and second-degree injuries	Not applicable. All included subjects were injured.	At baseline, 23 (47.92%) injuries were re-injuries. 3 (6.2%) re-injuries in the follow-up period	6.2%	Grade I and II hamstring strains may be aggressively treated with a protocol of brief immobilization followed by early initiation of running and isokinetic exercises—with an average expected return to sport of approximately 2 weeks and with a relatively low reinjury rate regardless of injury grade (I or II), injury characteristics (including first-time and recurrent injuries), or athlete characte…	1) Subjective perception of equivalent hamstrings function between limbs 2) Symmetry in isokinetic hamstring strength 3) No pain during all soccer-specific drills, including rolling sprints
	Platelet-rich plasma does not enhance return to play in hamstring injuries: a randomised controlled trial	Hamilton et al.	2015	90 athletes	66	-	Platelet-rich plasma group: 26.6 ± 5.9 Platelet-poor plasma group: 25.6 ± 5.8 No injection group: 25.5 ± 5.7	Not reported	Not reported	Not reported	Professional	Randomized controlled trial + prospective	Acute onset of posterior thigh pain confirmed on MRI as a grade I or II hamstring lesion	Not reported	Injury location: -Injured muscle not reported -Distance from most caudal ischial tuberosity: Platelet-rich plasma group: 9.6 ± 7.7; Platelet-poor plasma group: 12 ± 8.3; No injection group: 9.5 ± 7.0 Injury location: -Grade I: Platelet-rich plasma group: 17 (56.7%); Platelet-poor plasma group: 16 (55.2%); No injection group: 13 (43.3%) -Grade II: Platelet-rich plasma group: 13 (43.3%); Platelet-p…	Sprinting-type injuries: Platelet-rich plasma group: 14 (46.7%) Platelet-poor plasma group: 20 (66.7%) No injection group: 22 (73.3%)	Time to return to play and re-injury rate after 2 and 6 months. Isokinetic concentric strength of the quadriceps and hamstrings at 60º/s and 300º/s, and hamstrings eccentric strength at 60º/s	Rehabilitation programme organized in six stages: -Stage 1: 2-leg squat or single leg squat if possible, 2-legs supine bridge, supine isometric heel digs, exercise bike, isometric manual-resisted leg flexion, soft tissue massage and active range of motion exercises. Painless at single leg squat, painless bike 150W 5 min and full knee extension supine as criteria to progress. -Stage 2: 1-leg supin…	Completion of the full rehabilitation programme and clearance for return to sport by the treating sports medicine physician	Platelet-rich plasma group: Median time 21 days (95% Confidence Interval: 17.9 to 24.1) Platelet-poor plasma group: Median time 27 days (95% Confidence Interval: 20.6 to 33.4)	No injection group: 25 days (95% Confidence Interval: 21.5 to 28.5)	Not reported	-Adjusted Hazard Ratio for the platelet-rich plasma group compared with the platelet-poor plasma group in time to return to play: p = 0.004 -Adjusted Hazard Ratio for the platelet-rich plasma group compared with the no injection group in time to return to play: p = 0.15 -Adjusted Hazard Ratio for the platelet-poor plasma group compared with the no injection group in time to return to play: p = 0.…	Platelet-rich plasma group did not reduce time to return to sport when compared to single rehabilitation without injections, but did reduce time to return to sport when compared to the platelet-poor plasma group. Platelet-rich or platelet-poor plasma injections did not reduce re-injury rates when compared to single intensive rehabilitation. In addition, no differences were found between groups in…	Not applicable. All included subjects were injured.	2 months: -Platelet-rich plasma group: 2 (8%) -Platelet-poor plasma group: 2 (6.7%) -No injection group: 2 (7.7%) 6 months: -Platelet-rich plasma group: 2 (7.7%) -Platelet-poor plasma group: 3 (10.7%) -No injection group: 3 (10.3%)	Platelet-poor plasma group compared with platelet-rich plasma group within two months: OR = 0.821 (95% Confidence Interval 0.107 to 6.293) p=0.850 No injection group compared with platelet-rich plasma group within two months: OR = 0.958 (95% Confidence Interval 0.124 to 7.383) p= 0.967 Platelet-poor plasma group compared with platelet-rich plasma group within six months: OR = 1.44 (95% Confidence…	Our findings indicate that there is no benefit of a single PRP injection over intensive rehabilitation in athletes who have sustained acute, MRI positive hamstring injuries. Intensive physiotherapy led rehabilitation remains the primary means of ensuring an optimal return to sport following muscle injury.	1) Painless completion of the criteria-based rehabilitation programme 2) Clinical examination based on the Sport Physician's assessment 3) Asymmetry of isokinetic strength in quadriceps concentric 60°/s, hamstrings concentric 60°/s, quadriceps concentric 300°/s, hamstrings concentic 300°/s and hamstrings eccentric 60º/s lower than 10% between injured and non-injured limb
	Pain-Free Versus Pain-Threshold Rehabilitation Following Acute Hamstring Strain Injury: A Randomized Controlled Trial	Hickey et al.	2020	43 men	4	-	Pain-free group: 27.4 ± 5.2 Pain-threshold group: 24.9 ± 5.3	Pain-free group: 180.1 ± 7.5 Pain-threshold group: 182.2 ± 8.2	Pain-free group: 86.5 ± 13.5 Pain-threshold group: 86.3 ± 9.2	Sport exposure (only soccer players data not presented) Pain-free group: 3 ± 1 Pain-threshold group: 3 ± 1	Not reported	Randomized controlled trial + prospective	Acute-onset posterior thigh pain associated with clear injury mechanism (eg, high-speed running, kicking, etc) causing cessation of activity. Confirmation of the injury through clinical examination within 7 days post-injury.	Not reported	Pain-free group: -Lateral: 18 (81.8%) -Medial: 4 (18.18%) Pain-threshold group: -Lateral: 15 (71.43%) -Medial: 6 (28.57%)	Pain-free group: -Lateral: 14 (63.64%) -Medial: 8 (36.36%) Pain-threshold group: -Lateral: 15 (71.43%) -Medial: 6 (28.57%)	Time to return to play, biceps femoris long head fascicle length, isometric knee flexor strength, fear of movement at the clinical assessment, re-injuries in the 6 following months following return to play	Hamstrings strengthening exercises and running progression 2 days per week. Hamstrings strengthening exercises involving either hip extension at moderate to long muscle lengths or knee flexion with eccentric bias were selected to target biceps femoris long head fascicle length and eccentric knee flexor strength adaptations. exercises were bilateral and unilateral variations of a hamstring bridge,…	Full rehabilitation protocol completed and clearance based on criteria to return to play	Pain-free group: Median time 15 days (95% Confidence Interval: 13, 17) Pain-threshold group: Median time 17 days (95% Confidence Interval: 11, 24)	There was no control group to be considered	Not reported	-Hazard ratio for time to return to sport for pain-threshold compared with pain-free group: p = 0.37 -Differences in biceps femoris long head fascicle length between groups: p > 0.05 -Differences in biceps femoris long head fascicle length in both pain-free and pain-threshold group between return to play clearance and initial assessment: p < 0.05 -Differences in biceps femoris long head fascicle …	Isometric knee flexor strength recovery at 90° of hip and 90° of knee flexion was greater in the pain-threshold group at RTP clearance by 15% and by 15% at 2-month follow-up, respectively. Improvement in BFLH fascicle length from baseline was 0.91 cm (95% CI: 0.34, 1.48) greater at 2-month follow-up in the pain-threshold group. Two reinjuries occurred in both the pain-free and pain-threshold grou…	Not applicable. All included subjects were injured.	2 (11.11%) re-injuries in the pain-free group and 2 (10%) in the pain-threshold group	Pain-threshold group compared with pain-free group: HR = 1.05	Pain-threshold rehabilitation did not accelerate RTP clearance, but resulted in greater recovery of isometric knee flexor strength and better maintenance of BFLH fascicle length, compared to pain-free rehabilitation	1) No pain on palpation of the injured muscle 2) No pain during the active knee extension or passive straight leg raise test, with range of motion at 90% or greater of that of the contralateral, uninjured leg 3) No pain during maximal-effort isometric knee flexor contraction at 0°/0° and 90°/90° of hip/knee flexion 4) No pain or apprehension during sprinting at 100% of perceived maximal running i…
	Platelet-rich plasma in hamstring muscle injuries in professional soccer players. A pilot study	Bezuglov et al.	2019	40 players	40	-	27 ± 3.3 years	Not reported	Not reported	Not reported	Professional	Randomized controlled trial + prospective	Acute primary isolated hamstring injury (type 2a or 2b based on BAMIC classification) that did not allow the player to finish the training session or match, confirmed by ultrasound examination and/or MRI	Not reported	No injections group: 12 (60%) suffered a biceps femoris muscle-tendon unit injury, 4 (20%) suffered a semimembranosus injury and 4 (20%) suffered a semitendinosus muscle injury Platelet-rich plasma group: 14 (70%) suffered a biceps femoris muscle-tendon junction injury, and 6 (30%) a semimembranosus muscle injury. All injuries were type 2a and 2b based on BAMIC classification).	28 (70%) suffered the injury while sprinting, and 12 (30%) in forced high elevation of the leg or stretching to reach a ball	Time to return to sport, re-injury rates and pain during the treatment	Physiotherapy (cold therapy 30 minutes 3 times per day first 3 days, magnetotherapy for 30 minutes once a day for 7 days, myostimulation in “analgesic” and “active recovery” programme) and increasing physical activity	Return to full training	Platelet-rich plasma group: 11.4 ± 1.2 days	No injections group: 21.3 ± 2.7 days	Not reported	-Differences in time to return to sport between groups: p < 0.05 -Differences in pain on the third day after the beginning of the treatment: p < 0.05	Platelet-rich plasma group needed less time to return to sport than conventional treatment group. In addition, platelet-rich plasma group presented less pain the third day after the beginning of the treatment.	Not applicable. All included subjects were injured.	0 (0%)	0%	The use of platelet-rich plasma injections exerts a beneficial effect on pain relief and allows earlier return to sport rather than conventional treatment	1) Pain of 2 out of 10 or less in the injured area
	Platelet-rich plasma in the treatment of acute hamstring injuries in professional football players	Zanon et al.	2016	18 injured players (from a cohort of 57 players)	18	-	24.2 years (range, 18-34 years)	Not reported	Not reported	17,325 hours of total exposure to sporting activity: 14,768 (85.2%) training hours and 2,557 (14.8%) match hours	Professional	Longitudinal cohort study	Acute ultrasound and/or MRI confirmed injuries, in addition to clinical examination. The injury had to present increased signal on MRI when compared to the contralateral limb.	Dominance not reported. Right leg was reported in 13 players (72.2%) and the left leg in 5 (27.8%)	21 (84%) injuries in the biceps femoris: 15 (60%) type 2a; 3 (12%) type 2b; 3 (12%) type 2c 3 (12%) injuries in the semimembranosus: 2 (8%) type a; 1 (4%) type 2c 1 (4%) injuries in semitendinosus: 1 (4%) type 2a 15 (60%) injuries in the muscle-tendon junction 1 (4%) injury in the muscle belly 9 (36%) injuries in the myofascial region	Not reported	Time to return to play, healing process through ultrasound or MRI	Injection of platelet-rich plasma on the injury site. Grade 2a injuries received 2 injections, whereas grade 2b and 2c injuries received 3 injections, both in a 7 days interval.	Available to play (i.e., matches) with reconditioning programme completed	Not applicable	Not applicable	36.7 ± 19 days. Data of time to return to play according to each grade of injury, each muscle injured and location of the injury (i.e., muscletendon junction, muscle belly or myofascial region) available.	Not reported	The mean sPA for the treated muscle injuries was 36.76±19.02 days. The re-injury rate was 12%. tissue healing, evaluated on MRI, was characterized by the presence of excellent repair tissue and a small scar.	Not applicable. All included subjects were injured. During the 36 months follow-up period, the 57 players screened presented 109 muscle injuries (1 injury every 159 hours of exposure and 1.9 injuries per athlete.	3 (12%)	12%	Platelet-rich plasma injection is safe for treating hamstrings injuries in soccer players. Platelet-rich plasma injection treatment did not result in a shorter time to return to play that the previously established in the literature, but it showed a smaller scar and excellent repair tissue.	1) Minimal muscle scar on MRI 2) Disappearance of edema on MRI 3) Excellent repaired tissue on MRI
	Platelet-Rich Plasma Injections for Acute Hamstring Muscle Injuries: A Randomized Controlled Trial in Soccer Players	González-Iglesias et al.	2023	40 soccer players	39	1	PRP group: 25.3 ± 4.4 Traumeel group: 24.8 ± 5.1	PRP group: 179 ± 4 Traumeel group: 178 ± 5	PRP group: 75.0 ± 5.1 Traumeel group: 72.6 ± 6.2	3-4 weekly sessions of 90 minutes and one weekly competition	Semi-professional and amateur	Randomized controlled trial	Acute hamstring injuries (Grade 3B), with inclusion based on the Munich muscle injury classification	PRP group: 13 injuries (65%) on the dominant leg. Traumeel group: 14 injuries (70%) on the dominant leg.	All injuries were acute, moderate-to-severe hamstring injuries (Grade 3B, Munich muscle injury classification). Injury locations: Myofascial/intramuscular (19 cases), myotendinous (21 cases).	80% occurred during competition, 20% during training. Mechanisms: Acceleration/deceleration (82.5%), kicking the ball (17.5%).	Primary outcome: Time to RTP. Secondary outcomes: Pain, recurrent injuries, adverse events.	1. Initial Rest: 48 hours of rest after the first injection. 24 hours of rest after the second injection. 2. Progressive Strengthening: Gradual increase in strength training intensity based on clinical and functional improvements. 3. Evaluation Criteria: Progression was assessed using clinical and functional tests (detailed in Tables 1A and 1B of the study): Clinical Criteria: Ultrasound improvem…	Full participation in training or competition without any restrictions	27.2 ± 6.5 days.	32.6 ± 12.4 days.	Not reported	Patients with myotendinous injuries took 7.9 ± 5.2 days longer to RTP than those with myofascial/intramuscular injuries: p=0.004. Timing of PRP infiltration significantly influenced RTP for older players: p = 0.004. No significant difference in RTP between PRP and Traumeel groups: p = 0.13 No significant differences in pain reduction or recurrent injuries between groups: p > 0.05	The study found no significant difference in return-to-play time between PRP and Traumeel treatments. Players with myotendinous injuries took longer to recover compared to those with intramuscular or myofascial injuries. Earlier PRP injections benefited older players, while recurrence rates and adverse events were similar across groups.	Not applicable	6 (15%)	15%	PRP did not significantly reduce RTP compared to Traumeel, but injury location, timing of infiltration, and age influenced RTP variability	1) Improvement in ultrasound assessment during the process, without haematoma signs 2) ≥40 points on self-perception questionnaire 3) <10% assymmetry in SLR test 4) <10% assymmetry in prone isometric knee flexion strength at 15° knee flexion 5) Successful completion of on-field tasks (driving, dribbling, passing short and long and reception and finishing) 6) <10% assymmetry in single leg triple j…
	Platelet-Rich Plasma Injections for the Treatment of Hamstring Injuries	A Hamid et al.	2014	28 patients. 9 soccer players.	Not reported. 24 male patients.	Not reported. 4 female patients.	Overall: Median 21 (range 17-49) Platelet-rich plasma group: Median age 20 ± 6.50 Control group: Median age 21 ± 8.50	Not reported	Not reported	Not reported	National: 7 (50%) and 8 (57.1%) in control and platelet-rich plasma, respectively	Randomized controlled trial	Acute onset of pain in posterior thigh. Injury confirmed by ultrasound examination.	Not reported	Biceps femoris: 11 (78.6%) in control group and 8 (57.1%) in platelet-rich plasma group. Semimembranosus: 1 (7.1%) in control group and 5 (35.7%) in platelet-rich plasma group. Semitendinosus: 2 (14.3%) in control group and 1 (7.1%) in platelet-rich plasma group. Distance from ischial tuberosity to injured site: 19.30 ± 7.93 in control group and 19 ± 5.40 in platelet-rich plasma group	Control group: -Running: 10 (71.4%) -Stretching: 1 (7.1%) -Jumping: 1 (7.1%) -Shooting: 1 (7.1%) -Slip: 1 (7.1%) Platelet-rich plasma group: -Running: 13 (92.9%) -Jumping: 1 (7.1%)	Time to return to play as primary outcome. Changes in pain severity and pain interference scores over time, as well as isokinetic concentric strength of the knee flexors at 60º/s, 180º/s and 300º/s were examined as secondary outcomes	Home exercise program at least once a day, based on progressive agility and trunk stabilization exercises. Rehabilitation programmes was a two-staged criteria-based progression. Players progressed from stage 1 to stage 2 when they could walk with a normal gait pattern and do a high knee march in place without pain (see Sherry and Best, 2004).	To resume full activities and progressively increase their training load until reaching their preinjury levels	26.7 ± 7.0 days	42.5 ± 20.6 days	Not reported	-Baseline characteristics between groups: all p > 0.05, except for length of injured area (p = 0.017) -Differences between groups in time to return to sport based on t-test: p = 0.20 -Survival function between groups: p = 0.006 -Effects on time to return to play based on covariates such as age, duration of injury, length of injured area, active knee range of movement deficit, and previous hamstri…	Patients treated in the platelet-rich plasma group returned to sport earlier than the control group (OR = 4.8 [95% Confidence Interval 1.3 to 19.3]). Significantly lower pain severity scores were observed in the PRP group throughout the study. However, no significant difference in the pain interference score was found between the 2 groups.	Not applicable. All included subjects were injured.	3 (21.4%) and 8 (57.1%) re-injuries in the control and platelet-rich plasma group at baseline, respectively	Not measured	A single autologous PRP injection combined with a rehabilitation programme was significantly more effective in treating hamstring injuries than a rehabilitation program alone	1) Pain free on direct palpation of the injured area 2) Pain free on hamstring contraction (resisted isometric hamstring muscle contraction) 3) 10% asymmetry or less between injured and uninjured limb in active knee extension test 4) 10% asymmetry or less between injured and uninjured limb in knee flexors isokinetic concentric strength at 60, 180, and 300 deg/s
	Predicting return to play after hamstring injuries	Moen et al.	2014	80 athletes	55	-	29 ± 7	Not reported	Not reported	Soccer exposure not reported. Exposure to sport was: 15 (20%) trained < 3 times per week and 59 (80%) trained ≥ 3 times per week	Competitive: 55 (74%) Recreational: 19 (26%)	Longitudinal cohort study	History of acute posterior thigh pain within the past 5 days, localised discomfort on palpation, localised pain on passive stretching of the hamstrings and increased pain on isometric contraction of the hamstring; and a visible hamstring lesion on MRI (within 5 days of injury).	Not reported	65 (88%) injuries in the biceps femoris, and 9 (12%) in medial hamstrings. Distance from tuber was 15.2 ± 7.8. 19 (26%) were grade I injuries, and 55 (74%) were grade II injuries.	54 (73%) of the injuries occured during sprints, 20 (27%) were not sprinting. 6 (8%) injuries occured during stretching.	-Questionnaire of the patient characteristics, history of injuries, ability to walk pain free and self-predicted time to return to sport -Manual muscle self-perceived pain -Flexibility through active knee extension test and passive straight leg raise test -Time to return to play -Isometric knee flexion strength with 15º of knee flexion -Length and extent of the injury through MRI	Progressive phased, criteria-based rehabilitation programme based on best available evidence (see Sherry & Best, 2004 and Heiderscheit et al. (2010))	Return to unrestricted sports activity in training and/or match play	Not applicable	Not applicable	44 ± 18 days	-Association between 1) intensity of sport; 2) level of sport; 3) self-predicted time to return to play; 4) length of discomfort on palpation; 5) distance from proximal border of discomfort area to ischial tuberosity and time to return to play (univariate analysis): p < 0.2 -Association of passive straight leg raise deficit and time to return to play (multivariate analysis): p = 0.017 -Self-predi…	A total of nine variables met the criteria for the multivariate analysis: intensity of sports, level of sports, self-predicted time to return to play by the athlete, length of discomfort on palpation, deficit in passive straight leg raise, pain score on isometric knee flexion, isometric knee flexion strength deficit and distance of the proximal pole of the MRI hyperintensity to the tuber ischiadi…	Not applicable. All included subjects were injured.	20 (27%) analyzed injuries were re-injuries	Not reported	The clinical parameters self-predicted time to return to play and passive straight leg raise deficit are independently associated with the time to return to play. MRI parameters in grade 1 and 2 hamstring injuries, as described in the literature, are not associated with time to return to play. For clinical practice, prognosis of the time to return to play in these injuries should better be based …	1) Completion of the standardized rehabilitation programme 2) Able to perform unrestricted soccer-specific activity
	Predictors of time to return to play and re-injury following hamstring injury with and without intramuscular tendon involvement in adult professional footballers: A retrospective cohort study.	McAuley et al.	2022	24 players	24	-	26 ± 4	Not reported	Not reported	Not reported	Professional	Retrospective cohort study	Acute injury to the posterior thigh muscle resulting in further assessment and referred for MRI investigation within 7 days of the injury. Injury recurrence was defined as an injury of the same type, at the same site as an index injury on return to full participation that was recorded during the subsequent 12-month period.	Not reported	Muscle injured: -Biceps femoris long head: 17 (48%) -Biceps femoris short head: 1 (3%) -Semitendinosus: 5 (14.2%) -Semimembranosus: 3 (8.6%) -Multiple muscles, including tendon injuries: 9 (25.7%) Location (1/3): -Proximal: 22 (63%) -Central: 1 (3%) -Distal: 11 (31%) -Combined proximal & distal: 1 (3%) Tendon involvement: -No tendon disruption: 26 (74%) -Free tendon disruption: 3 (9%) -Intramuscu…	Sprint: 13 (37%) Stretch: 8 (23%) Insidious (gradual onset): 12 (34%) During a pass: 2 (6%)	Time to return to play, injury recurrence, potential predictors of time to return to play such as age, previous injury, mechanism of injury, musle injured and location, days to walk pain-free, and if the player was removed from play.	Not reported. Treatment was provided by different physiotherapists.	Resume of full team training and available for match selection	Not applicable	Not applicable	Data on figure	-Differences in time to return to play between 1a and 2b injuries: p = 0.016 -Differences in time to return to play between 1a and 2c injuries: p = 0.007 -Differences in time to return to play between injuries with and without tendon involvement of the same grade: p > 0.05 -Differences in injury recurrence according to the grade of the injury: p = 0.844 -Predictors (i.e., combined) of injury in e…	There was a difference in time to return to play between grades 1a and 2c, but not between 2b and 2c. Grade of HSI and removal of the player were predictors of time to return to play, with each increase in grade resulting in an additional 3 days of time to return to play, and being removed, an additional 11 days. Grade and all other predictors did not influence reinjury rate, albeit higher odds w…	26 (52%) were injured	9 (25.71%)	Adjusted OR: -Constant: 0.07 -Grade: 0.61 -Previous injury (no previous injury vs previous injury): 0.77 -Age: 1.16 -Mechanism (insidious vs pass): 5.38 -Mechanism (insidious vs stretching): 1.96 -Mechanism (insidious vs sprinting): 31.1 -Removed from activity (not removed vs removed): 2.04 -Muscle injured: 0.80 -Location: 0.23 -Number of days walking with pain: 2.18	Hamstrings strain injuries extending into the intramuscular tendon do not influence time to return to play or re-injury. Nonetheless, time to return to play was affected by the BAMIC grade and if the player was removed from activity.	1) Hamstrings flexibility with asymmetry of 10% or less between injured and uninjured limb 2) Isometric strength of the hamstrings with asymmetry of 10% or less between injured and uninjured limb 3) Isokinetic strength of the hamstrings with asymmetry of 10% or less between injured and uninjured limb
	Previous hamstring muscle strain injury alters passive tissue stiffness and vibration sense	Kawai et al.	2021	16	16	-	Previously injured players: 25.88 ± 4.32 Control group: 24.13 ± 3.23	Not reported	Not reported	Not reported	Professional	Cross-sectional retrospective study	MRI and medical records confirmed biceps femoris strain injury	Not reported	Injuries were located at the biceps femoris. Severity not reported.	Not reported	Tissue stiffness and vibration sense	Not reported	Not defined	Not applicable	Not applicable	Not reported	-Differences between injured limb of the previously injured group and non-dominant limb of the control group in tissue stiffness: p = 0.014 -Differences between injured limb of the previously injured group and non-dominant limb of the control group in vibration detection threshold: p < 0.001 -Differences between injured limb of the previously injured group and dominant limb of the control group i…	The tissue stiffness was higher, and the vibration disappearance threshold was lower, in previously injured players when compared to uninjured players. Similar differences were found between injured and uninjured legs. No significant relationship was detected between the age or body mass index for both tissue stiffness and vibration disappearance threshold.	Not applicable. The injured cohort was previously selected.	Not reported	Not reported	Previous biceps femoris strain injury affects tissue stiffness and sensory perception of vibration, regardless of age, body-mass index or limb dominance. Rehabilitation protocols addressing HSI should also address recovery of the tissue stiffness and sensory perception in athletes to possibly prevent recurrent hamstrings injuries.	1) Recover of tissue stiffness 2) Recovery of sensory perception
	Progression of Mechanical Properties during Onfi eld Sprint Running after Returning to Sports from a Hamstring Muscle Injury in Soccer Players	Mendiguchia et al.	2014	28 players	28	-	Uninjured group: 21.9 ± 2.5 Injured group: 21.6 ± 2.5	Uninjured group: 174.6 ± 4.7 Injured group: 173.5 ± 4.7	Uninjured group: 69.3 ± 5.9 Injured group: 72.4 ± 7.1	Not reported	Semi-professional	Cohort retrospective study	sudden Acute onset of posterior thigh pain of non-contact etiology during a match or training which forced the player to leave that training or match. Injury severe enough to have caused the player to miss at least one official match or week of regular training. The injury had to present tenderness triggered by palpation, stretching and contraction of the hamstring muscles, with or without confir…	Not reported	Injury location or severity were not reported	Not reported	Horizontal force-velocity profile (i.e., maximal horizontal force production, maximal velocity and maximum power during sprint). 5-m, 10-m and 40-m sprint times, and top speed.	Not reported	Return to participation in all training/competition activities with the rest of the squad	Not applicable	Not applicable	Injured group: 3.5 ± 1.5 weeks	p-values were not used	Upon returning to sport, injured players were moderately slower in all measured distances than the uninjured players. In addition, maximal horizontal force production and maximum power were substantially lower in the injured players. In test 2 (9.5 ± 1.5 weeks after returning to sports), injured players showed a substantial increase in maximum horizontal force production and maximum power.	Not applicable. Injured subjects were previously selected.	1 (7.14%)	7.14%	Maximal horizontal force production and maximum power are lower in previously injured players at return to sport. After a period of approximately 9.5 weeks, injured players experienced a substantial increase in these values. Practitioners should consider assessing and training horizontal force production during sprint running after acute hamstring injuries in soccer players before they return to …	1) Recover pre-injury horizontal maximal force production in the force-velocity profile, in similar levels than the uninjured players
	Proximal Neuromuscular Control Protects Against Hamstring Injuries in Male Soccer Players	Schuermans et al.	2017	60 players	60	-	Control group: 24.3 ± 4.4 Injured group: 22.8 ± 2.5	Control group: 181 ± 6 Injured group: 178 ± 7	Control group: 75.2 ± 7.3 Injured group: 72.6 ± 5.6	Not reported	Amateur	Case-control retrospective study	Injury in the hamstring muscle region that was sustained during soccer training or match play, preventing the player from participating in training or competition for at least 1 entire week	8 (53%) sustained a hamstring injury in the dominant limb, whereas other 7 (47%) sustained an injury in the non-dominant limb	8 (53%) in lateral hamstrings, whereas 7 (47%) reported pain in medial hamstrings. 14 (93.33%) injuries in the central/distal location, and 1 (6.67%) in the proximal portion.	Not reported	Surface electromyography of the trunk muscles (i.e., external and internal obliques, thoracic and lumbar erector trunci), gluteus maximus, medial hamstrings and the biceps femoris bilaterally.	Not reported	Retrurn to soccer training and matches	Not applicable	Not applicable	3 weeks (range 1-6 weeks)	-Effect of age, anthropometric characteristics, or position on the field on injury occurrence: p > 0.05 -Differences between groups in normalized gluteus maximus activity during front swing phase: p = 0.027. Maximal difference at 1 % of the front swing phase (p = 0.002). -Differences between groups in normalized gluteus maximus activity during stance phase: p = 0.338 -Differences between groups i…	Players who did not experience a hamstring injury during follow-up had significantly higher amounts of gluteal muscle activity during the front swing phase and higher amounts of trunk muscle activity during the backswing phase of sprinting. In particular, the risk of sustaining a hamstring injury during follow-up lowered by 20% and 6%, with a 10% increment in normalized muscle activity of the glu…	15 (29.41%) of the players followed-up were injured	Not reported	Not reported	Muscle activity of the core unit during explosive running appeared to be associated with hamstring injury occurrence in male soccer players. Higher amounts of gluteal and trunk muscle activity during the airborne phases of sprinting were associated with a lower risk of hamstring injuries during follow-up. Hence, the present results provide a basis for improved, evidence-based rehabilitation and p…	1) Adequate gluteal activation during the front swing phase 2) Adequate trunk muscles activation (i.e., external and internal obliques, the thoracic and lumbar erector trunci)
	Rapid hamstrings to quadriceps ratio at long muscle lengths in professional football players with previous hamstring strain injury	Correia et al.	2020	24 players	24	-	Uninjured group: 22.6 ± 3.1 Previous injury group: 26.5 ± 5.4	Uninjured group: 182.2 ± 6.7 Previous injury group: 178.8 ± 7	Uninjured group: 76.7 ± 8.5 Previous injury group: 74.4 ± 6.8	Not reported	Professional	Case-control retrospective study	Acute pain in the posterior thigh that occurred during training or match play and resulted in the immediate termination of play and inability to participate in the next training session or match	All included subjects in the previous injury group had to present the injury in the dominant limb	70% of the hamstrings injuries were reported in the biceps femoris and 30% in the medial hamstrings	Not reported	Isometric strength and rate of torque development at 30º knee flexion, knee extensor concentric and flexor concentric and eccentric strength at 180º/s and 60º/s, conventional (i.e., 180/180 and 60/60 degrees per second in concentric contractions) and functional (i.e., 180 eccentric/180 concentric, 60 eccentric/60 concentric degrees per second) based on peak torque and in 30º knee flexion angle st…	Standardized rehabilitation programme based on Heiderscheit et al. (2010), with a suitable recovery timing	Return to training and competition	Not applicable	Not applicable	Previous injury group: Mean absence time of 4 weeks (28 days)	-Baseline differences in age between groups: p = 0.05 -Differences between groups in quadriceps and hamstrings maximal isometric strength and rate of torque development: all p > 0.05 -Differences between groups in rate of torque development hamstrings/quadriceps ratios: all p > 0.05 -Differences between groups in isokinetic strength of the quadriceps and hamstrings at any angular velocity: p > 0.…	No significant differences were found between groups in any H/Q ratios studied. However, small effects (d= 0.4) were found in previously injured hamstrings to lower RTD H/Q at 50 ms and flexor eccentric torque. Previous hamstrings strain injury group showed small to moderate (0.4 >d< 0.6) higher RTD H/Q in late time intervals (>100 ms).	Not applicable. Cohort was previously selected.	Not reported	Not reported	Whilst non-significant, results showed that only at very early contraction (50 ms)did the previous injury group showed a slightly lower rate of torque development H/Q. Neither late time intervals (>100 ms), isometric strength and peak torque based H/Q ratios showed the same trend.	1) Adequate rate of torque development hamstrings/quadriceps ratio during isometric contraction at 30º knee flexion in the first 50 ms 2) Adequate maximal isometric strength of the knee flexors
	Recurrent hamstring muscle injury: applying the limited evidence in the professional football setting with a seven-point programme	Brukner et al.	2013	1 player	1	-	26	Not reported	Not reported	Not reported	Professional	Case study	MRI and clinically evaluated injury that did not allow the player to train or compete	Dominance not reported. Injury in the right limb.	The last injury was located in the biceps femoris short head, but 4 previous injuries were reported in the biceps femoris long head	Low speed run 2 min after 81 min on bench (fifth injury). The first injury was produced during a sprint, the second while walking, the third kicking a ball and the fourth after long high-speed run.	Biomechanics (i.e., ankle joint dorsiflexion, Trendelenburg sign identification, analysis of tradmill gait pattern, pelvic position assessment), Neurodynamics and flexibility (single leg raise test, slump test), time to return to training and return to play, concentric peak torque of hamstrings and quadriceps at 60º/s.	RICE protocol followed by soft tissue massage, stretching, core strengthening, progressive agility and neuromuscular control exercises, a graded running protocol and an isolated hamstring strengthening programme with specific emphasis on eccentric exercises as baseline rehabilitation programme. After the third injury, injections of epidural corticosteroid were given to the player due to persisten…	Differenciation between return to full training and return to play (i.e., competition)	Not applicable	Not applicable	42 days	Not applicable	The player was not re-injured until the end of the season (he played 33 out of 42 possible games). The player presented in the screening a significant asymmetry in dorsiflexion, positive Trendelenburg signs, internal femoral rotation on treadmill gait analysis, slight anterior rotation of the right ilium. No asymmetries were found in the slump and single leg raise test. Asymmetries superior to 10…	Not applicable. The only included player was injured.	0 (0%) re-injuries after the more holistic programme. The player sustained 4 previous injuries with more simple rehabilitation programmes performed.	0%	A more holistic rehabilitation programme resulted in no re-injuries, whereas previous more simple programmes did not prevent for re-injuries.	1) Bilateral hamstring strength asymmetry < 8% 2) Concentric H/Q ratio measured at 60º/s > 0.66 3) Symmetry in optimum angle of peak torque
	Reducing muscle injuries and reinjuries in one italian professional male soccer team	Melegati et al.	2013	36 soccer players	36	-	Not reported	Not reported	Not reported	Not reported	Elite	Case series	Injury that occurred during a scheduled training session or match, causing the player to miss the next training session or match	Not reported	Biceps femoris (n=8) and semimembranosus (n=3). Data available for other muscle groups. Minimal (1-3 days): 1 (5%) Mild (4-7 days): 2 (10%) Moderate (8-28 days): 15 (75%) Severe (>28 days): 2 (10%)	Data for all muscle injuries: The principal mechanisms of injury were running/sprinting (n=16) and shooting (n=5)	Number of injuries and re-injuries during a season	Not reported	Return to full participation	Not applicable	Not applicable	Not reported	Not applicable	A total of 64 injuries occurred, 36 (56%) of which during practice and 28 (44%) during matches. Muscle injuries accounted for 31.3% of the total (n=20), 70% (n=14) of which occurred during practice and 30% (n=6) during matches. Hamstring were the muscles most often injured (n=11) In all, 3 re-injuries occurred (15% of muscle injuries). No early re-injuries occurred. The incidence was 2.5 injuries…	2.5 injuries/1000 hours	Data from all muscle injuries: 3 (27.27%)	27.27%	Through the implementation of a group and personalized injury prevention programme, the total number of muscle injuries and days absent because of injury was reduced, in a team of elite soccer players, as compared to the previous season. Specifically, muscle injuries accounted for 31% of all injuries, as compared to 59% of all injuries sustained by the team during the previous season. The number …	1) Functional hamstring-eccentric/quadriceps-concentric ratio of the injured limb above 0.8 at an angular velocity of 60°/sec
	Rehabilitation After Hamstring-Strain Injury Emphasizing Eccentric Strengthening at Long Muscle Lengths: Results of Long-Term Follow-Up	Tyler et al.	2017	50 athletes, 2 soccer players	2	0	36 ± 16	Not reported	Not reported	Not reported	32 recreational athletes and 18 competitive athletes	Longitudinal cohort study	Acute hamstring strain, tenderness to palpation over 1 of the hamstring muscles, pain with resisted prone knee flexion, pain with passive tension testing using a passive straight-leg-raise test, and any loss of function of daily or sport activity	Not reported	27 proximal injuries (13 lateral, 8 central, 6 medial), 14 midsubstance injuries (3 lateral, 8 central, 3 medial), and 9 distal injuries (6 lateral, 3 medial). There were 3 grade I strains, 43 grade II strains, and 4 grade III strains	Sprinting in 38 cases and 12 non-sprinting injuries. The 2 soccer players were injured during sprinting.	Injury recurrence, time to return to sport and isometric hamstring strength at 80°, 60°, 40°, and 20° knee flexion in sitting	Phase 1 (3 days/week): stationary bike (10-20 min), submaximal isometric at 3 angles (100º, 45º, 20º; 3 x 12 reps with 3 second hold), single-leg balance and balance board 30" to 90", soft-tissue mobilization, progressive hip strengthening, pain-free isotonic knee flexion in seated using cable column (3 x 12 reps), sciatic nerve flossing. Criteria for progression to phase 2: Normal wakling stride…	Completion of the criteria-based programme and return to full training and matches	Not applicable	Not applicable	Compliant (i.e., completed full rehabilitation programme; n = 42) athletes: 11 ± 10 weeks Noncompliant (i.e., did not complete full rehabilitation programme; n = 8) athletes: 11 ± 8 weeks	-Differences in number of physical therapy sessions between compliant and noncompliant athletes: p = 0.09 -Differences in time to return to sport between compliant and noncompliant athletes: p = 0.98 -Differences in visits per week between compliant and noncompliant athletes: p = 0.09 -Differences between injured and contralateral hamstring strength: p = 0.35 -Angle effect in torque production: p…	42 athletes had not sustained a reinjury at an average of 24 ± 12 months after return to sport. Eight noncompliant athletes did not complete the rehabilitation and returned to sport before initiating eccentric strengthening in the lengthened state. All 4 reinjuries occurred in these noncompliant athletes. At time of return to sport, compliant athletes had full restoration of strength while noncom…	Not applicable. All included subjects were injured.	4 (8%)	8%	Compliance with rehabilitation emphasizing eccentric strengthening with the hamstrings in a lengthened position resulted in no reinjuries	1) Completion of the criteria-based rehabilitation programme 2) Lengthened-state eccentric training pain free at 0.35 rad/s (20°/s) throughout available range of motion while resisting with maximal effort 3) Replication of sport-specific movements at competition speed without symptoms
	Return to play after hamstring injuries in football (soccer): a worldwide Delphi procedure regarding definition, medical criteria and decision-making	Van der Horst et al.	2017	Fifty-eight experts in the field of hamstring injury management	Not applicable	Not applicable	Not applicable	Not applicable	Not applicable	Not applicable	Professional	Delphi consensus study	Hamstring muscle injury	Not applicable	Not applicable	Not applicable	Return to play terminology, return to play criteria, return to play responsibilities (i.e., relevant stakeholders in return to play decision-making)	Not applicable	The moment a player has received criteria-based medical clearance and is mentally ready for full availability for match selection and/or full training	Not applicable	Not applicable	Not applicable	Not applicable	Return to play was the selected term by the professionals. The experts reached consensus on the following criteria to support the return to play decision: medical staff clearance, absence of pain on palpation, absence of pain during strength and flexibility testing, absence of pain during/after functional testing, similar hamstring flexibility, performance on field testing, and psychological read…	Not applicable	Not applicable	Not applicable	The RTP decision should always be a multidisciplinary decision. For RTP readiness assessment of the player after a hamstring injury, emphasis is placed on pain relief, flexibility assessment, psychological readiness and functional performance. MRI findings should not be used for return to play readiness assessment	1) Absence of pain on palpation 2) Absence of pain during strength and flexibility testing 3) Absence of pain during functional performance 4) Absence of pain after functional testing 5) Similar hamstring flexibility (0-10% difference compared to pre-injury data and/or uninjured side; passive and active staight leg raise test should be assessed) 6) Psychological readiness / athlete's confidence 7…
	Return to play criteria after hamstring muscle injury in professional football: a Delphi consensus study	Zambaldi et al.	2017	20 football clubs (i.e., medical doctors and physiotherapists)	Not applicable	Not applicable	Not applicable	Not applicable	Not applicable	Not applicable	Professional	Delphi consensus study	Hamstring muscle injury	Not applicable	Not applicable	Not applicable	Return to play criteria after hamstrings muscle injuries	Not applicable	Not defined	Not applicable	Not applicable	Not applicable	Not applicable	Retention rate was high throughout the 3 rounds (90.0%, 85.0%, 90.0%). Round 1 identified 108 entries with varying definitions that were collated into a list of 14 RTP criteria. Rounds 2 and 3 identified 13 and 12 criteria reaching consensus, respectively. Five domains of RTP assessment were identified: functional performance, strength, flexibility, pain and player's confidence. The highest-rated…	Not applicable	Not applicable	Not applicable	Functional performance is the most considered domain to evaluate in the return to play decission, with special focus on sprint assessment	1) Perform maximal sprints measured through GPS technology, based on player's self-reported maximal perceived effort or on 10 and 30 meters timed acceleration tests 2) Achieve maximal linear speed assessed using wearable GPS technology or based on the player's self-reported maximal perceived effort 3) Complete at least one football-specific field testing session at maximal performance and under f…
	Return‑to‑Play Practices Following Hamstring Injury: A Worldwide Survey of 131 Premier League Football Teams	Dunlop et al.	2020	131 teams. Club doctor (61 teams); physiotherapist (33 teams); strength and conditioning coach (26 teams); sports scientist (9 teams) and manual therapist (2 teams)	Not applicable	Not applicable	Not applicable	Not applicable	Not applicable	Not applicable	Professional	Cross-sectional survey study	Footbal-related hamstring muscle injury	Not applicable	Not applicable	Not applicable	Return to high-speed running, return to train, return to play and return to performance criteria after hamstrings muscle injuries. Frequency with which progression criteria were achieved, return to play decision-making process and challenges to decision-making were also measured	Not applicable	Return to play: When the player was cleared to return to competitive match play with the team (whether selected or not) Return to high-speed running: The period between hamstring injury occurring and the player being cleared to run on-feld and progresses to high-speed running Return to train: When the player was allowed to return to on-feld unrestricted training Return to performance: When the pl…	Not applicable	Not applicable	Not applicable	Not applicable	One-hundred and twenty-four teams (95%) used a continuum to guide RTP, assessing a combination of clinical, functional and psychological criteria to inform decisions to progress. One-hundred and fve (80%) teams reported using a shared decision-making approach considering the input of multiple stakeholders. Team hierarchy, match- and player-related factors were common challenges perceived to infue…	Not applicable	Not applicable	Not applicable	General research recommendations for RTP and the beliefs and practices of practitioners appear to match with, the majority of teams assessing functional, clinical and psychological criteria throughout a RTP continuum to inform decision-making which is also shared among key stakeholders. However, specifc criteria, metrics and thresholds used, and the specifc involvement, dynamics and interactions …	1) Training load (e.g., achieving GPS benchmarks based on player/position-specifc match metrics) 2) Functional performance/assessment 3) Absence of pain 4) Hamstring strength 5) Hamstring flexibility 6) Staff subjective appraisal 7) Psychological readiness 8) Other (e.g., medical imaging or time)
	Return to Sport and Beyond Following Intramuscular Tendon Hamstring Injury: A Case Report of an English Premier League Football Player	Taberner et al.	2022	1 player	1	0	23	Not reported	Not reported	Not reported	Elite	Case study	A longitudinal split tear in the intramuscular portion of the hamstring, classified as a BAMIC Grade 2c injury.	Not reported	Injury Type: Intramuscular tendon hamstring injury involving the biceps femoris and semitendinosus muscles. Severity: BAMIC Grade 2c (mid-grade injury with tendon involvement).	Occurred during a competitive match when overstretching to receive a misplaced pass under pressure.	Strength Metrics: IPC force, interlimb asymmetry (ILA). Running Metrics: High-speed running (HSR), maximal sprint speed, and explosive distance. Imaging Results: Resolution of peritendinous edema and evidence of scar tissue maturation.	Phase 1: Early Physiotherapy Care (Days 1–11): POLICE principles (protection, optimal loading, ice, compression, elevation). Submaximal isometrics progressing to maximal isometrics (overcoming and yielding). Hydrotherapy and cardiovascular conditioning (e.g., incline walking, aerobic bike training). Phase 2: Early Gym-Based Rehabilitation (Days 12–19): Progression to dynamic strength training (e.…	Ability to fully reintegrate into team training and competitive match play without restrictions	Not reported	Not reported	Partial team training: 29 days post-injury. Full team training: 35 days post-injury. Match play: 40 days post-injury.	Not applicable	Isometric posterior chain force outputs improved progressively, achieving <10% interlimb assymmetry by day 11. Running load targets met prior to RTS, including 70% high-speed running volume and >85% maximal sprint speed. Positive imaging results aligned with functional recovery.	Not applicable	0 (0%)	0%	This case study highlights the integration of clinical and performance monitoring to guide rehabilitation following intramuscular tendon hamstring injury. The use of objective metrics (e.g., isometric posterior chain testing, GPS-based load monitoring) and the Control-Chaos Continuum framework supported a structured RTS process, minimizing reinjury risk and enabling sustained performance.	1) Pain-free range of motion (ROM). 2) Isometric posterior chain (IPC) force output within 10% interlimb asymmetry (ILA). 3) Achievement of pre-injury running load metrics using GPS (e.g., high-speed running volume and maximal sprint speed). 4) Positive player feedback and absence of symptoms (e.g., pain, tightness). 5) Completion of football-specific drills simulating injury mechanism to rebuild…
	Role of Sport Medicine Professionals in Addressing Psychosocial Aspects of Sport-Injury Rehabilitation: Professional Athletes’ Views	Arvinen-Barrow et al.	2014	10 soccer (n = 4) and rugby union (n = 6) players	4	-	22.4 + 3.4	Not reported	Not reported	Not reported	Professional	Qualitative	Not defined	Not reported	The study included several injuries: hamstrings injuries (n = 2; 20%), broken thumbs (n = 2; 20%), discectomy (n = 2; 20%), broken leg (n = 2; 20%), torn knee cartilage (n = 1; 10%), and hernia (n = 1; 10%). Hamstrings injury location not reported. Minor to severe injuries were included.	Not reported	Semistructured interview about the role of the sport medicine professionals in the psychosocial aspects of sport-injury rehabilitation	Not reported	Return to full fitness	Not applicable	Not applicable	Not reported	Not applicable	Athletes viewed injuries as ‘‘part and parcel’’ of their sports. Despite normalizing sport injuries, athletes reported frequent feelings of frustration and self-doubt throughout the rehabilitation process. However, athletes’ perceived the role of SMPs in injury rehabilitation as addressing physical concerns; any intervention aimed at psychosocial outcomes (e.g., motivation, confidence) needed to …	Not applicable. All included subjects were injured.	Not reported	Not reported	The sports medicine professionals working with injured athletes need to understand the psychosocial principles that underpin athletes’ sport-injury processes and the effect psychosocial reactions can have on athletes. Moreover, sports medicine professionals must understand the selfregulatory processes that may take place throughout injury rehabilitation and be able to apply psychological principl…	1) Reduced frustration 2) Reduced feelings of self-doubt
	Role of tissue perfusion, muscle strength recovery, and pain in rehabilitation after acute muscle strain injury: A randomized controlled trial comparing early and delayed rehabilitation	Bayer et al.	2018	44 recreational athletes. 18 soccer players.	Not reported. 38 male athletes.	Not reported. 6 female athletes.	Early rehabilitation group: 32.6 ± 9 Delayed rehabilitation group: 34.6 ± 11	Early rehabilitation group: 179.6 ± 7 Delayed rehabilitation group: 177.4 ± 8	Early rehabilitation group: 80.2 ± 12.3 Delayed rehabilitation group: 78.0 ± 12	Not reported	Recreational	Randomized controlled trial + prospective	Sudden onset of pain during explosive movement, palpation pain, and a clear defect at the muscle connective tissue interface visible on an ultrasound scan	Not reported	Biceps femoris long head: 16 Biceps femoris long head + semitendinosus: 5 Semitendinosus: 1 Semimembranosus: 1 Gastrocnemius medialis: 15 Gastrocnemius medialis + soleus: 2 Rectus femoris: 2 Grade 3A (Munich consensus): 19 Grade 3B (Munich consensus): 22 Grade 4: 1	Not reported	Contrast-enhanced MRI as estimation of tissue inflamation after return to sport initially 3 and 6 months postinjury. Muscle volume was measured through MRI. Maximal isometric strength of the hamstrings with hips flexed at 90° and knees flexed at 30°, 60°, and 80° from full extension for hamstrings injured subjects, quadriceps maximal isometric strength with hips flexed at 90° and knees flexed at …	The rehabilitation protocols were identical for both groups, lasting for 12 weeks with a gradual increase in load over time focusing on the injured leg. The only difference was the onset of the rehabilitation protocol (i.e., delayed rehabilitation group 2 days post-injury and delayed rehabilitation group 9 days post-injury). Data from original study: Week 1: Static stretching of the injured muscl…	Full, pain-free and confident participation in all sports activities on the preinjury level could be performed	Not applicable	Not applicable	Early therapy group: Median days 62.5, interquartile range 48.8 - 77.8 Delayed therapy group: Median days 83.0 days 64.5 - 97.3	-Differences between groups in dynamic contrast-enhanced MRI: p > 0.05 -Differences in mean initial rate of enhancement and maximal enhancement between injured muscle and uninjured reference muscle inmediately after injury and 6 months after injury: p < 0.01 -Changes in dynamic contrast-enhanced MRI 6 months post-injury follow-up: p < 0.001 -Association between the volume of the edema and the amo…	Dynamic contrast-enhanced MRI microvascular perfusion was higher in the injured compared to an uninjured muscle acutely and after 6 months, for both groups and unrelated to return to sport. Total volume of the injured muscle decreased from the acute to the 3 month scan, and to the 6 month scan in both groups. Muscle strength was similar in both groups at any time. There was a nonsignificant trend…	Not applicable. All included subjects were injured.	1 (5%) in the early rehabilitation and 0 (0%) in the delayed rehabilitation	5% in the early rehabilitation and 0% in the delayed rehabilitation group	The study showed that tissue remodeling and muscle atrophy take place several months after an acute muscle strain injury but did not explain why early rehabilitation onset accelerated recovery considering that structural and functional recovery was similar with early and delayed rehabilitation	1) Symptom-free during rehabilitation 2) Pain-free during and after repeated maximal sprints (pain ≤ 1 on the NRS pain rating scale) 3) Pain-free during and after single-leg jumps (pain ≤ 1 on the NRS pain rating scale) 4) Respect biological healing in musculotendinous junction injuries to allow its regeneration
	Running Biomechanics and Lower Limb Strength Associated with Prior Hamstring Injury	Lee et al.	2009	12 athletes for the sprint analysis and 14 athletes for the isokinetic assessment. The sample included soccer players.	Not reported	-	23.6 ± 2.8	184.4 ± 4.9	86.6 ± 10.6	Not reported	Not reported	Cross-sectional retrospective study	Medically diagnosed unilateral grade 2 or a lesser degree grade 3 hamstring injury	Not reported	Injury location not reported. Severity was grade 2 or lesser grade 3 (mean grade = 2.3 ± 0.4).	Not reported	Peak kinematic and kinetic measures from the hip and knee joints during submaximal sprints, hip and knee joint isokinetic strength assessment at 300º/s.	Not reported	Not defined	Not applicable	Not applicable	Not reported	-Differences in peak hip flexion in late swing phase between previously injured limb compared to the uninjured limb: p = 0.02 -Differences in peak hip kinematic and kinetic measurements, in early and late swing phase between injured and uninjured limb: all p > 0.05 -Differences in minimum knee flexion angles or peak knee angular velocities in late swing phase: all p > 0.05 -Bilateral differences …	Lower limb swing phase kinematics and kinetics were similar. Only peak hip flexion angle in late swing was significantly reduced (1.9º) in the previously injured limb. Eccentric hamstring peak torque was decreased and occurred at shorter hamstring lengths on the previously injured side, whereas concentric quadriceps total work was significantly increased. Eccentric hamstrings / concentric quadric…	Not applicable	Baseline mean number of injuries in hamstrings: 2 ± 1.2. Re-injuries after the rehabilitation programme not reported.	Not reported	Although swing phase biomechanics of submaximal sprinting were similar between limbs, the previously injured hamstrings did display significant weakness eccentrically. Residual eccentric weakness may predispose this muscle group to reinjury during late swing, compared with the uninjured limb, because the functional eccentric demand on both limbs was similar. Furthermore, the eccentric hamstrings …	1) Similar peak hip flexion angle in late swing phase between injured and uninjured limb 2) Similar eccentric hamstrings peak torque at 300º/s between injured and uninjured limb 3) Similar angle of peak torque during eccentric hamstrings isokinetic strength assessment at 300º/s between injured and uninjured limb 4) Similar concentric quadriceps total work between injured and uninjured limb during…
	Semitendinosus and biceps femoris long head active stiffness response until failure in professional footballers with vs. without previous hamstring injury	Freitas et al.	2021	50 soccer players	50	-	22.3 ± 5.3	1.82 ± 0.08	74.7 ± 9.0	Not reported	Professional	Cross-sectional retrospective study	MRI-confirmed hamstring injury, or clinically informed injury by the medical staff of the club in the cases that MRI was not performed (n = 4). Hamstring strain injury was defined as an acute pain in the posterior thigh that occurred during a running sprint, change of direction or shooting and resulted in the immediate termination of the training session or match, causing athletes to be unable to…	Not reported	Biceps femoris long head: 7 injuries Semimembranosus: 4 injuries Type 3a: 4 injuries Type 3b: 7 injuries	Not reported	Biceps femoris long head and semitendinosus active stiffness at 20% of knee flexion maximal voluntary isometric contraction until fatigue at 30º of knee flexion	Supervised rehabilitation protocol provided by a qualified physiotherapist, although the rehabilitation programmes were slightly different in content and periodization	Not defined	Not applicable	Not applicable	Previously injured players: 34.3 ± 4.2 days (range: 14–62 days)	-Differences in endurance time between healthy and injured limbs: p = 0.401 -Effect of moment (i.e., pre-post) in knee flexion MVIC: p = 0.001 -Effect of limb (i.e., injured vs uninjured) in knee flexion MVIC: p = 0.05 -Effect of limb x moment interaction in knee flexion MVIC: p = 0.718 -Differences in active stiffness absolute values at the start of the fatigue task in biceps femoris long head b…	A similar time until failure in the knee flexor fatigue task was observed between groups. At the start of the task, lower limbs with previous hamstring injury showed a lower biceps femoris long head active stiffness and biceps femoris long head / semitendinosus active stiffness ratio, and no differences for semitendinosus compared to lower limbs without previous hamstring injuries. During the tas…	11 (11%) injuries in a total of 100 limbs analyzed from 50 participants	Not reported	Not reported	Athletes with previous injury showed less active stiffness in the biceps femoris long head. Similar response to fatigue was observed between athletes with and without hamstring injury history.	1) Pain-free
	Similar Isokinetic Strength Preinjury and at Return to Sport after Hamstring Injury	Van Dyk et al.	2019	41 soccer players	41	-	25 ± 4	175 ± 6	71 ± 7	Not reported	Professional	Retrospective cohort study	Acute onset of posterior thigh pain, with MRI-confirmed injury	Not reported	73.1% were located in the biceps femoris long head, 22.0% in the semimembranosus, and 4.9% in the semitendinosus. 21 were classified as grade 1 injuries and 20 as grade 2.	Not reported	Isokinetic strength testing pre- and post- injury: -Concentric knee flexion and extension at 60º/s -Concentric knee flexion and extension at 300º/s -Eccentric knee extension at 60º/s	Criteria-based rehabilitation protocol, including range of motion exercises, progressive strengthening exercises, and an incremental, progressive return to running programme. Soccer-specific training program consisted of progressions of volume and intensity of changes of direction, sprints, jumps, passes, shooting, interval running, one-on-one attacking, and defending drills. This training progra…	Return to full unrestricted training and/or match play	Not applicable	Not applicable	25.3 ± 8.9	-Differences in quadriceps concentric at 60º/s between pre-injury and return to sport in the injured limb: p = 0.03 -Differences in quadriceps concentric at 300º/s between pre-injury and return to sport in the injured limb: p = 0.78 -Differences in hamstrings concentric at 60º/s between pre-injury and return to sport in the injured limb: p = 0.03 -Differences in hamstrings concentric at 300º/s be…	Side-to-side differences in isokinetic strength at return to sport were similar to preinjury levels. At return to sport, the average strength of the injured limb was >95% compared with preinjury strength. Quadriceps and hamstring concentric strength at 60º/s demonstrated statistically significant differences of 4.9% and 5.3%, respectively, when comparing the injured limb at return to sport to pre…	Not applicable. All included subjects were injured.	1 (2.44%)	2.44%	The distribution of isokinetic strength differences when comparing strength at return to sport with preinjury measures was similar, urging clinical caution when interpreting these results. Small changes in the isokinetic strength of the injured limb at return to sport compared with preinjury strength suggest that isokinetic cutoff values are not useful to guide the restoration of strength as a cr…	1) Completion of the soccer-specific training without obvious limitations and/or symptoms 2) Medical clearance based on clinical examination
	Sprint mechanics return to competition follow-up after hamstring injury on a professional soccer player: A case study with an inertial sensor unit based methodological approach	Setuain et al.	2017	1 soccer player	1	-	19	177	70	Not reported	Professional	Case study	Hamstring strain injury	Dominance not reported. The injury was located in the right limb.	Right biceps femoris long head injury. Grade 1.	Not reported	Force-velocity relationship during sprinting and all derived mechanical associated variables using an inertial sensor unit	Not reported	Just before the player was discharged to free football training subsequent to a hamstring strain injury	Not applicable	Not applicable	Not reported	Not applicable	Both the coefficient of the horizontal force application (SFV) and the ratio of forces (DRF) applied at increasing velocity were decreased in the injured limb compared with the contralateral healthy limb at the return to play evaluation (73% and 76% reductions, respectively) and returned to symmetrical levels at the end-season evaluation.	Not applicable	Not reported	Not reported	The novel method proposed for sprint mechanic evaluations using the inertial unit system could help improve evaluations conducted in the field by both medical staff and performance coaches, providing a tool with a lower cost and greater applicability compared with the conventional high-cost and laboratory attached technologies. In the present case study, large reductions in coefficient of the hor…	1) Symmetry between limbs in the coefficient of the horizontal force application (SFV) 2) Symmetry between limbs in the ratio of forces (DRF)
	Strength Measurements in Acute Hamstring Injuries: Intertester Reliability and Prognostic Value of Handheld Dynamometr	Reurink et al.	2016	75 athletes. 57 soccer players.	Not reported. 73 male athletes.	Not reported. 2 female athletes.	28 (interquartile range: 23-33)	Not reported	Not reported	Not reported	Professional: 1 Competitive: 54 Recreational: 20	Cohort study, repeated measures	Acute onset of posterior thigh pain with hamstringlocalized pain on palpation, stretching, and isometric contraction	Not reported	Grade I: 20 Grade II: 55	Sprinting: 54 Stretching: 6 Unclear: 15	Isometric knee flexion strength at 15º and 90º of knee flexion and time to return to play	Home exercise programme: See Sherry & Best (2004) Physical therapist-supervised program: Phase 1: Ergometer cycling, low to moderate intensity stepping exercises, isometric exercises for lumbopelvic musculature, single-limb balance exercises, core-stability exercises. The criteria for progression to the next phase was 1) normal walking stride without pain; 2) very low-speed jog without pain; 3) p…	Return to unrestricted sports activity in training and/or match play	Not applicable	Not applicable	Median 42 days (interquartile range, 32-53 days)	-Comparison between injured and uninjured limb for each variable of strength: p < 0.001 -Stength of the injured limb, strength deficits and pain socre at follow-up compared to the baseline examination: p < 0.001 -Differences between 15º and 90º in strength deficit and pain scores at baseline: p < 0.001 -Differences between 15º and 90º in strength deficit and pain scores at follow-up examination: …	The intraclass correlation coefficients of the strength measurements in injured hamstrings were between 0.75 and 0.83. There was a statistically significant but weak correlation between the time to RTP and the strength deficit at 15° of knee flexion measured at baseline (Spearman r = 0.25, P = .045) and at the follow-up visit (Spearman r = 0.26, P = .034). Up to 7% of the variance in time to retu…	Not applicable. All included subjects were injured.	Not reported	Not reported	Hamstring strength can be reliably measured with handheld dynamometry in athletes with acute hamstring injuries. The prognostic value of strength measurements is limited, as there is only a weak association between the time to return to play and hamstring strength deficit after acute injury	1) Symptom free (eg, pain and stiffness) during full range of motion 2) Symptom free (eg, pain and stiffness) during full-speed sprinting 3) Symptom free (eg, pain and stiffness) during sport-specific movements (e.g., jumping and cutting)
	Susceptibility to Hamstring Injuries in Soccer: A Prospective Study Using Muscle Functional Magnetic Resonance Imaging	Schuermans et al.	2016	44 soccer players	44	-	Control group: 23 ± 5 Injury history group: 24 ± 4	Control group: 180 ± 5 Injury history group: 179 ± 6	Control group: 71 ± 7 Injury history group: 74 ± 7	Not reported	Recreational	Prospective cohort study	Primary injury defined as a self-reported hamstring injury occurred for the first time in the respective leg. Re-injury was defined as a sequel of the injury for which the participant was originally recruited into the injury history group (same leg and same muscle belly)	Not reported	Not reported	Not reported	Muscle functional MRI scanning for analyzing changes in metabolic activity. Hamstrings strength endurance through the prone leg curl exercise. Re-injuries during 18 months follow-up.	Not reported	Completely recovered and return to competition	Not applicable	Not applicable	Hamstring injury history group: 28 ± 22 days	-Differences in T2 shift in biceps femoris between index injuries in follow-up and control group: p = 0.005 -Differences in T2 shift in semimembranosus between index injuries in follow-up and control group: p = 0.05 -Differences in T2 shift in semitendinosus between index injuries in follow-up and control group: p = 0.285 -Logistic regression predicting first-time injury when T2 shift of the bice…	The risk of sustaining a first hamstring injury was associated with alterations in the intermuscular hierarchy in terms of the magnitude of the metabolic response after a heavy eccentric effort, with the dominant role of the semitendinosus set aside for a higher contribution of the biceps femoris. Receiver operating characteristic (ROC) curve analysis demonstrated that this variable was significa…	4 (15%)	6 (29%)	29%	Changes in intermuscular interplay seem to significantly increase the risk of sustaining index hamstring injuries in male amateur soccer players. Inadequate eccentric muscle endurance could be associated with an increased risk of sustaining a recurring hamstring injury.	1) Adequate eccentric hamstrings muscle endurance in the loaded prone leg curl exercise (e.g., similar to pre-injury levels, similar to the uninjured limb, similar to the matched controls in the team or lower than 256 seconds in community-level soccer players)
	The activity pattern of the lumbo-pelvic muscles during prone hip extension in athletes with and without hamstring strain injury	Emami et al.	2014	20 soccer players	20	-	Previous hamstring strain group: 22.6 ± 3.74 No previous hamstring strain group: 22.45 ± 3.77	Previous hamstring strain group: 180 ± 0.04 No previous hamstring strain group: 177 ± 0.07	Previous hamstring strain group: 75.8 ± 7.49 No previous hamstring strain group: 74.1 ± 8.02	Not reported	Professional	Cross-sectional retrospective study	History of hamstring strain (i.e., non-contact) during the year before the time of the study, reporting localized posterior thigh pain at the time of injury that resulted in missed training or matches	Not reported	Injury location not explicitly reported. It is only noted that more medial hamstrings injuries were presented. Mild and moderate injuries were included.	Not reported	Electromyographic activity of the ipsilateral erector spinae, contralateral erector spinae, gluteus maximus, and medial and lateral hamstrings during prone hip extension	Not reported	Not defined	Not applicable	Not applicable	Not reported	-Baseline characteristics between previously injured and uninjured players: all p > 0.05 -Differences between previously injured and uninjured players in ipsilateral erector spinae, contralateral erector spinae and lateral hamstrings: all p > 0.05 -Differences between previously injured and uninjured players in gluteus maximus: p = 0.04 -Differences between previously injured and uninjured player…	There were significant differences in electromyographical activity of the gluteus maximus and medial hamstrings between two groups. No significant difference was found in electromyographical signals of the ipsilateral erector spinae, contralateral erector spinae and lateral hamstrings between the two groups. Greater although non-significant normalized electromyographical outputes of ipsilateral e…	Not applicable. All included subjects were previously selected.	Not reported	Not reported	There was statistically significantly greater normalized electromyographical activity of the medial hamstrings and gluteus maximus in athletes with history of hamstrings strain injury compared to healthy subjects during the prone hip extension test.	1) Similar medial hamstrings activation during prone hip extension exercise (e.g., similar to pre-injury levels and uninjured limb) 2) Similar gluteus maximus activation during prone hip extension exercise (e.g., similar to pre-injury levels and uninjured limb)
	Thigh muscles injuries in professional soccer players: a one year longitudinal study	Corazza et al.	2013	84 soccer players	84	-	25.4 ± 5	Not reported	Not reported	Not reported	Professional	Retrospective cohort study	MRI and ultrasound confirmed indirect acute thigh injuries and classified through MRI (grade 0, no pathological findings; grade 1, presence of muscle oedema but without tissue damage; grade 2, partial muscle tear and associated fasciae haematoma; grade 3, a complete muscle tear) and ultraound (grade 0, no pathological findings; grade 1, altered echotexture at the point of tenderness but no sign o…	Not reported	Injury location not reported, it is only reported that myotendinous junction resulted the most involved site with 18 out of 25 thigh injuries. One grade 0 injury, 5 grade I injuries and 7 grade II injuries.	Not reported	Size of the tear and time to return to play	Protection, rest, ice, compression, elevation (PRICE) protocol, physical therapy, isometric to isotonic exercises, strength and functional specific rehabilitation	Not defined	Not applicable	Not applicable	Data for all thigh muscle injuries: 20 ± 9 days (range 6-46 days) for all thigh muscle injuries, and 25 ± 9 days (range 13-46 days) for grade 2 injuries	-Differences between tear size measured at MRI and ultrasound at follow-up: p = 0.0678 -Correlation between fibres tear size in both MRI and ultraosund and athlete’s lay-off time: p < 0.001	There were no differences in size of the tear measured through ultrasound or MRI. In addition, it was found that the greater the size of the tear, more days of absence were found for thigh muscle injuries.	13 (15.48%)	1 (7.69%)	7.69%	To cover all diagnostic steps that follows through the professional athlete’s injury and rehabilitation, and to estimate the time to return to play.	1) Completion of the healing process through imaging validation, functional and isokinetic testing 2) Correction of the strength imbalances
	Validity of an on-field readaptation program following a hamstring injury in professional soccer	Jimenez-Rubio et al.	2018	15 soccer strength and conditioning coaches and 19 porfessional soccer players	19	-	24.23 ± 5.36	179.87 ± 7.21	74.78 ± 4.09	Not reported	Professional	Expert consensus + prospective longitudinal cohort study	Medically diagnosed acute grade II hamstring strain injury diagnosed via Ultrasound and Magnetic Resonance Imaging	Not reported	Injury location not reported, but the rehabilitation programme was designed for intramuscular myotendinous junction proximal of biceps femoris injuries. All injuries were grade II based on Chan et al. (2012) classification	Not reported	iken’s V for each item of the programme, number of days taken by the players to return-to-play and re-injuries in 6 months	Day 3 (24h after percutaneous needle electrolysis): Controlled mobilizations to achieve full hip and knee range of motion, isometric activations of the muscles of the lower limb focusing on the gluteus maximus. Day 4: Initiation of dynamic drills, in controlled ranges, avoiding simultaneous hip flexion and knee extension. Controlled lateral displacements. Tasks where extensor movement was the pre…	Return to competition	Not applicable	Not applicable	22.42 ± 2.32 days	Not applicable	The experts evaluated all items of the programme very highly, as seen from Aiken’s V values between 0.78 and 0.98 (0.63-0.99) for all drills; while the return to play was in 22.42 ± 2.32 days	Not applicable.	0 (0%)	0%	This programme has the potential to help a player suffering from a hamstring strain injury to adapt to real-match conditions in the readaptation phase through the application of sports-specific drills that were very similar to the different injury mechanisms	1) Similar pre-injury GPS performance parameters
	Value of isokinetic strength testing for Hamstring injury risk assessment: should the “strongest” mates stay ashore?	Pieters et al.	2020	116 soccer players	116	-	Injured group: 24 ± 3.6 Control group: 22 ± 3.5	Injured group: 180 ± 6 Control group: 181 ± 6	Injured group: 74.5 ± 6 Control group: 72.6 ± 7.5	Not reported	Professional	Retrospective cohort study	Football related injury in the posterior thigh area, which caused the athlete to miss out at least one match and one training session, resulting in a time loss of minimally 1 week	Not reported	Not reported	Not reported	Concentric and eccentric knee torque evaluation protocol (60 and 240°/s in concentric and 30 and 60°/s in eccentric), as well as a concentric hip torque evaluation protocol (30 and 60°/s) in both legs	Not reported	Not defined	Not applicable	Not applicable	Injury group: 4.9 ± 3.3	Independent Statistical Parametric Mapping analysis in function of hamstring injury history: -Differences between groups in quadriceps and hamstring torque profiles generated at 60°/s: p < 0.0001 -Differences between groups in quadriceps and hamstring torque profiles generated at 240°/s: p = 0.0153 and p = 0.0462, respectively -Differences between groups in eccentric hamstring torque profiles gen…	Players with a hamstring strain injury history demonstrated significantly stronger concentric knee flexion and extension, eccentric knee extension and concentric hip extension patterns compared to the controls and their uninjured limb. Hamstring strain injury history was also associated with lower concentric hip flexion torques and lower mixed H:Q ratios compared to the control group and their co…	Not applicable. All included subjects were previously selected.	Not reported	Not reported	Hamstring strain history was associated with altered knee and hip muscle strength profiles, potentially due to isolated focus on local strength training in rehabilitation or mechanisms of neuromuscular inhibition. Because the differences in torque amplitude were range-dependent and did not systematically concur with the point of peak torque achievement, isokinetic strength evaluation should most …	1) No hip muscles strength imbalances in isokinetic curve range assessment, especially in hip flexion strength

## Sheet: Adductors
Title	Authors	Year	Sample	Male soccer players	Female soccer players	Age (years)	Height (cm)	Body mass (kg)	Soccer exposure	Competitive level/category	Type of study	Definition of injury	Injured limb (Dominance)	Injury location and severity	Injury mechanism	Measured outcomes	Rehabilitation programme including criteria for progression	Definition of return to sport/participation/play	Time to return to sport (intervention group)	Time to return to sport (control group)	Time to return to sport (all)	Significance if applicable (p-value)	Results	Injury rate	Number of re-injuries and re-injury rate	Risk of re-injury (only for intervention studies if measured)	Conclusion	Return-to-play criteria
A Rare Case of Adductor Longus Muscle Rupture	van de Kimmenade et al.	2015	1 soccer player	1	-	32	Not reported	Not reported	Not reported	Not reported	Case study	Intramuscular adductor longus rupture	Right limb	Intramuscular adductor longus injury with a craniocaudal length of 4.2 centimetres	Kicking a ball, experiencing some sort of cracking sensation	Time to return to sport, extent of the injury and re-injuries in the following 4 years	Physiotherapy focused on stretching of the muscle followed by strength training	Resume playing soccer	Not applicable	Not applicable	8 weeks	Not applicable	The player did not present re-injuries in the four following years and presented a subtle higher signal on T1-weighted images in the previous adductor longus rupture	Not applicable. All included subjects were injured.	0 (0%)	0	Conservative treatment showed good clinical result.There was no pain but a small swelling was still visible after 4 years.	1) No pain
Active pelvic tilt is reduced in athletes with groin injury; a case-controlled study	Van Goeverden et al.	2019	17 athletes with groin injury and 27 healthy controls	7	-	Non-injured: 24.4 ± 3.6 Injured: 25.1 ± .2	Non-injured: 178 ± 8 Injured: 175 ± 11	Non-injured: 71.9 ± 7.2 Injured: 72.2 ± 13.6	Not reported	Tegner score ranged between 7 - 9	Cross-sectional study	Injured athletes had a current groin injury, classified as a clinical entity according to the Doha agreement and classified as adductor-related or ilipsoas-related	Non-dominant: 7 (41%) Dominant: 7 (41%) Both: 3 (18%)	Adductor-related: 10 (60%) Ilipsoas-related: 7 (40%)	Not reported	Active pelvic tilt, defining the ability of an individual to actively tilt the pelvis anteriorly and posteriorly over a frontal axis, and hip range of motion parameters	Not reported	Return to sport	Not applicable	Not applicable	4 weeks (Interquartile range: 2-7)	-Hip range of motion in internal external rotation and bent knee fall out test differences between dominant and non-dominant side in non-injured athletes: all p > 0.05 -Active pelvic tilt (anterior and posterior) differences between dominant and non-dominant side in non-injured athletes: all p > 0.05 -Hip range of motion in internal rotation, external rotation and bent knee fall out test between …	Linear regression model associations with generalized estimated equations revealed that APT was lower on injured sides compared to non-injured for total (21.1(7.1) vs. 27.2(8.0), P = 0.003, effect size (ES) = 0.8) and anterior (10.2(5.9) vs. 13.7(4.8), P = 0.004, ES = 0.65) active pelvic tilt. Posterior active pelvic tilt (10.9(3.6) vs._x0002_13.4(5.2), P = 0.06, ES = 0.56) showed a trend towards…	Not applicable. The cohort was previously selected.	Not applicable	Not applicable	Total active and anterior pelvic tilt were lower on the injured side in athletes with groin injury when compared to non-injured sides and healthy controls. This may be a relevant factor to consider in rehabilitation. Whether this is a cause or effect cannot be ascertained due to the cross-sectional study design.	1) Restore pre-injury anterior and total active pelvic tilt 2) Symmetry on anterior and total active pelvic tilt between sides
Associations Between Initial Clinical Examination and Imaging Findings and Return-to-Sport in Male Athletes With Acute Adductor Injuries	Serner et al.	2020	81 adult athletes. 75 athletes returned to full team training.	47 (58.02%)	-	25.7 ± 4.3	179.6 ± 8.9	77.6 ± 13.7	Not reported	Competitive athletes involved in federation competitions corresponding to the 2 highest national leagues in soccer or highest national competition level in other sport	Prospective cohort study	Acute adductor injury classified from grade 0 to grade 3	44% dominant limb and 56% were injured in the non-dominant limb	Location (n = 60): -Adductor longus: 53 (73%) -Adductor brevis: 2 (3%) -Adductor magnus: 1 (1%) -Pectineus: 2 (3%) -Obturator externus: 2 (3%) Severity (n = 73): Grade 0: 13 (18%) Grade 1: 18 (25%) Grade 2: 28 (38%) Grade 3: 14 (19%)	Injury mechanism (n = 73): -Kicking: 16 (22%) -Change of direction: 20 (27%) -Reaching: 14 (19%) -Other: 23 (32%)	Extent of the injury in MRI, time to return to sport, pain, HAGOS subscales, adduction and abduction strength, hip abduction range of motion, bent knee fall-out test symmetry.	9 groin exercises divided in 4 phases: active flexibility, early resistance, load progression and high load high speed, performed with as many repetitions as possible with pain <2 in a 0-10 scale. If there were no pain during the exercise, the athlete was encouraged to progressively increase the load. The protocol was performed 3 times a week. Criteria to progress was based on absence of pain and…	Return to full team training	Not applicable	Not applicable	Median time: 22 days (Interquartile range: 15-31 days)	Differences in time to return to sport between athletes with and without palpation pain at the proximal adductor longus insertion and/or palpable defect: p < 0.001	The median duration for the 3 return to sport milestones (clinically pain-free, completed controlled sports training and first full team training) were 15 days (interquartile range, 12- 28 days), 24 days (16-32 days), and 22 days (15-31 days), respectively. Clinical examination including patient history was able to explain 63%, 74%, and 68% of the variance in time to RTS. The strongest predictors…	Not applicable. All included subjects were injured.	Not reported	Not reported	The strongest predictors of a longer time to return to sport after acute adductor injury were palpation pain at the proximal adductor longus insertion, a palpable defect, and/or an injury at the bone-tendon junction on MRI. For athletes without any of these findings, even extensive clinical and MRI examination does not assist considerably in providing a more precise estimate of time to return to …	1) Pain-free in: -Adductor palpation -Maximal isometric adduction in outer-range abduction -Maximal passive adductor stretch -Hip adduction exercise with elastics at 10 RM -Copenhagen adduction exercise 10 repetitions -Linear sprinting at 100% self-reported intensity (10 x 30 m) -T test at 100% self-reported intensity 2) Illinois Agility Test at 100% self-reported intensity 3) Spider test at 100%…
Can a Repeated Sprint Ability Test Help Clear a Previously Injured Soccer Player for Fully Functional Return to Activity? A Pilot Study.	Padulo et al.	2017	18 soccer players. 1 was injured in adductors.	18	-	16.5 ± 0.5 years	172 ± 10	65 ± 8.5	8 hours/week of training	First National Ranking	Case-control study	Not defined	Not reported. Both injuries were presented in the right limb.	Not reported. All injuries underwent a 3-months rehabilitation programme.	Not reported	Blood lactate concentration, jumping performance (squat jump and countermovement jump) before and after Repeated Sprint Ability	Not reported	Return to full activity participation	Not applicable	Not applicable	Not reported	-Differences between previously injured players and non previously injured players in Repeated Sprint Ability performance and Fatigue Index: p > 0.05 -Group-factor interaction for squat jump after Repeated Sprint Ability: p < 0.05 -Differences between Squat Jump pre- and three-minute post- Repeated Sprint Ability: p < 0.001 -Differences between Squat Jump three-minute and ten-minutes post- Repeat…	No baseline differences were found for any variable. Differences in squat jump before/after Repeated Sprint Ability was -14 ± 2% and -5 ± 2% in previously and non-injured players, respectively. Differences in countermovement jump before/after Repeated Sprint Ability was -15 ± 2% and -7 ± 2% in previously and non-injured players, respectively. Differences in squat jump and differences in countermo…	Not applicable. The cohort was previously selected.	Not reported	Not reported	Repeated sprint ability is a simple, low-cost field test potentially able to assist in clinical decision making for return to sport, especially the differences between pre- and post-squat jump and countermovement jump and RPE post effort.	1) Adequate squat jump difference pre- and post- Repeated Sprint Ability (6 x 40-m sprint/20-second recovery) test (e.g., pre-injury difference or similar to teammates) 2) Adequate countermovement jump difference pre- and post- Repeated Sprint Ability (6 x 40-m sprint/20-second recovery) test (e.g., pre-injury difference or similar to teammates) 3) Lower Rate of Perceived Exertion after Repeated …
Clinical recovery of two hip adductor longus ruptures: a case-report of a soccer player	Thorborg et al.	2013	1 soccer player	1	-	22	Not reported	Not reported	Not reported	Sub-elite	Case study	Full adductor longus rupture at the proximal musculoskeletal junction with hematoma in the proximal 3–4 cm	Left limb in the index injury and right limb in the second injury	Proximal third and extent of the injury of 3-4 cm based on hematoma imaging	Injury 1: Closed-kinetic chain injury, when the defender pushed him and forced to lateral trunk flexion and external rotation of the hip, while the other limb (right) was in open-kinetic chain. Injury 2: Same situation in the contralateral limb.	Time to return to play, monitorization of the injury through ultrasonography, hip strength assessment.	The exercise program was based upon the exercise protocol described by Holmich et al. (1999). The rehabilitation programme was performed 3-5 times weekly. Additional strengthening exercises with an eccentric emphasis, using strength training machines, were added for hip adductors, abductors, flexors and abdominal muscles. Strength training in machines was initiated after 10 weeks, starting with a…	Return to a soccer match	Not applicable	Not applicable	15 weeks after the first injury and 12 weeks after the second injury	Not applicable	The injuries occured 10 months apart. Full hip adductor muscle-strength recovery was obtained 52 weeks after the first rupture and 10 weeks after the second rupture. The adductor longus injuries, as verified by initial ultrasonography (10 days post-injury), showed evidence of a complete tendon rupture in both cases, with an almost identical imaging appearance. It was only at 6 and 10 weeks ultras…	Not applicable. All included subjects were injured.	1 (100%)	1	Two apparently similar hip adductor longus ruptures, verified by initial ultrasonography (10 days post-injury), can have very different hip adductor strength recovery times. Assessment of adductor strength recovery may therefore in the future be a useful and important additional measure for determining when soccer players with hip adductor longus ruptures can return safely to play.	1) Pain-free soccer-specific activities with no aggravation of symptoms the following days 2) Asymmetry of <10% between injured and uninjured limbs in hip adduction strength
Eccentric and Isometric Hip Adduction Strength in Male Soccer Players With and Without Adductor-Related Groin Pain	Thorborg et al.	2014	37 soccer players divided in players with adductor-related groin pain (n = 21) and asymptomatic controls (n = 16)	44	-	Non-injured: 22.9 ± 2.4 Injured: 24.5 ± 2.5	Non-injured: 179.8 ± 5 Injured: 179.8 ± 5.9	Non-injured: 78.6 ± 6.3 Injured: 74.6 ± 6.4	Non-injured: 4 sessions (Interquartile range: 3-4) Injured: 4 sessions (Interquartile range: 3-4)	Elite and sub-elite players	Cross-sectional study	Adductor-related groin pain, with symptoms for at least 4 weeks, and no clinical signs of osteoarthritis	21 (75%) out of 28 players presented pain in the dominant limb.	Injury location not reported. Pain subscale from HAGOS scale was 70 in the injured group.	8 (38%) reported an acute onset of pain.	Strength: Isometric hip adduction, isometric hip abduction, hip flexion, isometric hip flexion-modified Thomas test and eccentric hip adduction.	Not reported	Not defined	Not applicable	Not applicable	Not applicable	-Differences between injured and non-injured players on baseline characteristics: all p > 0.05 -Differences between injured and non-injured players on HAGOS subscales: all p < 0.001 -Differences between injured and non-injured players on hip range of motion (abduction, internal rotation and extension in Thomas test): all p > 0.05 -Differences between injured and non-injured players on pain during…	Eccentric hip adduction strength was lower in soccer players with adductor-related groin pain in the dominant leg (n = 21) compared with asymptomatic controls (n = 16), namely 2.47 ± 0.49 versus 3.12 ± 0.43 N·m/kg, respectively (P < .001). No other hip strength differences were observed between symptomatic players and asymptomatic controls for the dominant leg (P = 0.35-0.84).	Not applicable. The cohort was previously selected.	Not reported	Not reported	Large eccentric hip adduction strength deficits were found in soccer players with adductor-related groin pain compared with asymptomatic soccer players, while no isometric strength differences were observed between the groups.	1) Restore pre-injury eccentric hip adduction strength 2) Asymmetry < 10% on eccentric hip adduction strength between limbs
Effectiveness of active physical training as treatment for longstanding adductor-related groin pain in athletes: randomised trial	Hölmich et al.	1999	68 athletes	54 (79.41%)	-	Active treatment group: Median: 30 (range 20-50) Physiotherapy treatment group: Median: 30 (range 21-50)	Not reported	Not reported	Not reported	Elite: 8 (11.76%) Competitive: 44 (64.71%) Exercise: 16 (23.53%)	RCT	The injury was confirmed through clinical examination, including palpation of the adductor tendons or the insertion on the pubic bone and pain during active adduction against resistance.	Not reported	Location not reported. Severity based on pain: -Moderate: 20 (29.41%) -Severe: 48 (70.59%)	29 (42.65%) reported an acute onset of pain	Effectivenes of the rehabilitation program in returning to play	Active training programme: Module 1 (first 2 weeks) 1 Static adduction against soccer ball placed between feet when lying supine; each adduction 30 s, ten repetitions. 2 Static adduction against soccer ball placed between knees when lying supine; each adduction 30s, ten repetitions. 3 Abdominal sit-ups both in straightforward direction and in oblique direction; five series of ten repetitions. 4 C…	Return to the same sport and at the same level without groin pain	Active training programme: Median 18.5 weeks (range: 13 weeks to 26 weeks)	Not reported	Not reported	-Differences between groups in baseline characteristics: all p > 0.05 -Differences between groups in bilateral groin pain: p = 0.008 -Differences in treatment efficacy between groups: p = 0.006 -Differences in pre-post treatment hip joint abduction range of motion: p = 0.0004 -Differences in hip joint abduction range of motion between groups: p > 0.05 -Adduction strength differences between group…	23 patients in the AT group and four in the PT group returned to sports without groin pain (odds ratio, multiple-logistic-regression analysis, 12.7 [95% CI 3.4–47.2]). The subjective global assessments of the effect of the treatments showed a significant (p=0.006) linear trend towards a better effect in the AT group.	Not applicable. All included subjects were injured.	Not reported	Not reported	Active training with a programme aimed at improving strength and coordination of the muscles acting on the pelvis, in particular the adductor muscles, is very effective in the treatment of athletes with long-standing adductorrelated groin pain	1) No pain during strength training 2) No pain jogging
Evaluation of athletes with longstanding groin pain	Delahaye et al.	2003	10 athletes	6	-	30.7 ± 6.4	Not reported	Not reported	Not reported	Competitive players without specifying competitive level	Cross-sectional study	Adductor-related groin pain	Not reported	Not reported	Not reported	Isokinetic trunk extensors and flexors, trunk modular component, hip rotators, quadriceps and hamstrings strength. Hip extensors, flexors, abductors, adductors strength and trunk rotators strength. Pelvic tilt in extension and flexion, hip internal and external rotation.	Not reported	Return to sports activities	Not applicable	Not applicable	Not applicable	-Differences between injured athletes and normative values in extension and flexion pelvic tilt: p < 0.01 -Differences between injured athletes and normative values in hip adductors, hip abductors, hip flexors and hip extensors between injured players and normative values: p < 0.01 -Differences between injured athletes and normative values in quadriceps and hamstring strength: p < 0.01	Injured players in groin region and especially adductor-related injured players showed lower pelvic tilt and lower strength values when compared to normative data	Not applicable. All included subjects were injured.	Not reported	Not reported	The following abnormalities should be assessed when presenting groin pain: stiffness and weakness of the anterior part of the thigh, hip rotation stiffness, global muscular weakness of the hip, asymmetry of the hamstrings and quadriceps at higher speeds. All those factors may overload pubic region.	1) Similar isokinetic hamstrings and quadriceps strength at 240°/seg compared to pre-injury levels, compared to uninjured limb and compared to normative data 2) Similar isokinetic hamstrings/quadriceps strength ratio at 240°/seg and 60°/seg compared to pre-injury levels and compared to uninjured limbs 3) Similar hip adductors strength compared to pre-injury levels, compared to uninjured limb and …
Hip adduction and abduction strength profiles in elite soccer players: implications for clinical evaluation of hip adductor muscle recovery after injury	Thorborg et al.	2011	86 soccer players	86	-	24 ± 4	183 ± 7	79 ± 7	3-4 training sessions per week and played 1-2 games weekly	Semi-professional	Cross-sectional study	Not applicable	Not applicable	Not applicable	Not applicable	Maximal unilateral isometric hip adduction and abduction strength on the dominant and non-dominant side	Not applicable	Return to sport	Not applicable	Not applicable	Not applicable	-Differences in hip adduction and abduction torque between dominant and non-dominant side: p = 0.02 for hip adduction and p < 0.001 for hip abduction -Differences in hip adduction when compared to hip abduction in both dominant and non-dominant limbs: p < 0.05 -Differences in hip adduction/abduction ratio between dominant and non-dominant side: p = 0.4 -Differences in hip adduction/abduction rati…	69% of the players reported hip/groin pain during the previous year. 10 players experienced pain during testing and 8 (80%) of them reported pain the previous year.	11.63% based on injured players during testing	Not reported	Not reported	The marginal difference between the dominant and the nondominant side is within the measurement variation of the test procedure, and contralateral isometric hip adduction strength can therefore be used as a simple clinical reference point of full recovery of hip adduction muscle strength in soccer players. Furthermore, it is suggested that the ipsilateral hip adduction/abduction strength ratio is…	1) Recover pre-injury hip adduction/abduction ratio and similar to the non-injured players 2) Similar hip adduction and abduction strength between limbs
Hip and groin injury management in English youth football: a survey of 64 professional academies	Light et al.	2018	64 English youth football academies	Not applicable	Not applicable	Not applicable	Not applicable	Not applicable	Not applicable	Professional	Survey	All type of hip/groin injuries	Not applicable	Not applicable	Not applicable	Questions about 1) prevention, 2) screening, 3) return-to-play (RTP)	Not applicable	Clearance for full participation in soccer activities	Not applicable	Not applicable	Not applicable	Not applicable	Fifty-two (81%) academies regularly conducted hip/groin injury prevention exercises, most commonly core/abdominal related, while only half of academies used high-load eccentric exercises. Fifty-three (83%) utilised screening measures for hip/groin injury, with adductor-strength testing commonly used in 40 (77%) academies, whilst patient-reported outcome measures were used infrequently (6%). Fifty…	Not applicable	Not applicable	Not applicable	Most, but not all responding academies, address prevention, screening and RTP in their management of hip/groin injury. Many preventative exercises are utilised, with core/abdominal related exercises being the most common. Screening for baseline scores, in particular assessing adductor strength, is often used for gauging RTP post-injury. Most management methods described by academies link to curre…	1) Deficit in hip adduction strength of <15% compared to pre-injury levels 2) Symmetry of >85% in hip adduction strength 3) No pain during resisted hip adduction 4) Similar hip adduction/abduction ratio 5) No pain during soccer-specific activities 6) Adequate score in HAGOS scale
Isolated Adductor Magnus Injuries in Athletes	Mechó et al.	2023	11 competitive athletes. 3 soccer players.	Not specified	Not specified	24 ± 5	180 ± 10	74.0 ± 7.8	Not reported	Professional	Longitudinal cohort study	MRI confirmed adductor magnus injuries	6 (54.55%)	5 proximal muscle-tendon junction injuries and 6 distal muscle-tendon injuries	Slide on playing surface: 4 (36.4%) Loading: 3 (27.3%) Tennis serve: 3 (27.3%) Progressive pain: 1 (9.1%)	Grade of the injury according to BAMIC and MLG-R classification, injury mechanism, injury location, return-to-play time and re-injuries in 1 year	1. Acute phase: gait normalization and rest-ice-compression-elevation. 2. Range of motion and strength phase: painless recovery of range of motion, starting with concentric training and progressing to eccentric training. 3. Functional phase: controlled lower extremity loading and return to running activities, sport-specific training and agility exercises (service games for tennis players and expl…	Return to full sport activity	Not applicable	Not applicable	14 days (range, 0-35 days)	Not applicable	Different mechanisms of injury were found; most of the athletes (10/11) had flexion and internal rotation of the hip with extension or slight flexion of the knee. Symptoms consisted of pain in the posteromedial (7/11) or medial (4/11) thigh during adduction and flexion of the knee. Clinically, there was a suspicion of an injury to the AM in only 3 athletes. According to MRI, 5 lesions were locate…	Not applicable	1 (9%). None of the 3 soccer players were re-injured.	9.09%	Posteromedial thigh pain after an eccentric contraction during forced adduction of the thigh from hip internal rotation should raise a suspicion of AM lesions. The identification of the affected portion was possible on MRI. An injury in the ischiocondylar portion entailed a longer RTP time than an injury in the pubofemoral portion.	1) No limitations 2) Similar isokinetic strength when compared to pre-injury and between limbs
Italian consensus statement (2020) on return to play after lower limb muscle injury in football (soccer)	Bisciotti et al.	2020	66 international experts	Not applicable	Not applicable	Not applicable	Not applicable	Not applicable	Not applicable	Professional	Delphi consensus study	Not defined	Not applicable	Not applicable	Not applicable	Consensus on Return to Play criteria	Not applicable	Return to training: Time when the player is partially reintegrated into the team. Return to Play: Beginning when a player has made a full return to unrestricted availability in training and competition	Not applicable	Not applicable	Not applicable	Not applicable	The experts group reached consensus on the appropriate use of clinical and imaging assessments, and laboratory and field tests for return to training following lower limb muscle injury, and identified objective criteria for return to play based on global positioning system technology	Not applicable	Not applicable	Not applicable	The appropriateness of the term Return to Play and the concepts of Return to Training were reformulated as Return to Training signifying a return to sports practice with possible restrictions, and Return to Play a return to training and competition without restriction. The general and specific criteria concerning Return to Training and Return to Play decision were identified, discussed and approv…	1) Absence of clinical symptoms 2) Absence of pain or tenderness during muscle palpation 3) Absence of pain on passive and active stretching 4) Absence of pain on isometric, concentric and eccentric contraction 5) Completion of the prescribed rehabilitation programme 6) MRI and ultrasound imaging assessment (i.e., hyperintensity zone reduction of at least 70%, assessment of low signal intensity a…
Lower Reinjury Rate With a Coach-Controlled Rehabilitation Program in Amateur Male Soccer	Hägglund et al.	2007	169 injured soccer players. 21 adductor injuries.	169	-	Intervention: 24 ± 6 Control: 24 ± 5	Intervention: 180 ± 6 Control: 180 ± 6	Intervention: 77 ± 9 Control: 77 ± 8	Intervention: 2.4 ± 0.3 training sessions + 1 competitive match Control: 2.5 ± 0.3 training sessions + 1 competitive match	Amateur	Randomized controlled trial	Any physical complaint sustained during soccer training or match play resulting in the player being unable to participate fully in at least 1 training session or match	Not reported	21 hamstrings injuries. Injury location or severity not reported.	Not reported	Rate of re-injury	The program was introduced to injured players when they were able to walk without limping and without pain. The program contained various exercises with a gradually increased load on the injured limb. 1) Straight forward jog; 2) Figure eight jog; 3) Zig-zag jog; 4) Jog with 90º turns; 5) Jog with 180º turns; 6) Jog with 360º turns; 7) Individual ball drills; 8) Shooting, jumping, sprinting; 9) Te…	To participate fully in team training and he was available for match selection	Not reported	Not reported	Not reported	-Differences in baseline characteristics of the players between groups: all p > 0.05 -Differences in injury rate in training between groups: p > 0.05 -Differences in injury rate in training between groups: p > 0.05 -Differences between groups in baseline re-injuries: p < 0.001 -Differences in baseline recurrent injuries in the lower limbs: p < 0.001 -Differences in number of re-injuries during th…	In the control group, 23 of 79 injured players (29%) had 40 recurrences (134 injuries). A Cox regression analysis showed a 66% reinjury risk reduction in the intervention group for all injury locations (hazard ratio [HR] 0.34, 95% confidence interval [CI] 0.16-0.72) and 75% for lower limb injuries (HR 0.25, 95% CI 0.11-0.57). The preventive effect was greatest within the first week of return to p…	Intervention group: 3.3 injuries per 1000 training hours. 10.5 injuries per 1000 match hours. Control group: 2.7 injuries per 1000 training hours. 12.3 injuries per 1000 match hours.	Intervention group: 10 (11%) Control group: 23 (29%)	All injuries: Hazard ratio = 0.34 95% Confidence Interval 0.16-0.72 Lower limb injuries: Hazard ratio = 0.25, 95% Confidence Interval 0.11-0.57	The reinjury rate in amateur male soccer players was reduced after a controlled rehabilitation program implemented by coaches	1) To participate in team training sessions without pain 2) Absence of swelling in the injured site
Magnetic resonance imaging parameters relate with recovery time from muscle strain among professional football players	Nagamoto	2020	24 soccer players	24	-	28.0 ± 3.0	Not reported	Not reported	Not reported	Professional	Longitudinal cohort study	Lower extremity muscle strain, confirmed through MRI, produced either during training session or during competitive games	34 (81%) injuries in the dominant side, and 8 (19%) in the non-dominant side	Hamstrings: 21 (50%) Gastrocnemius: 6 (14%) Quadriceps: 4 (10%) Adductors: 3 (7%)	Not reported	Time to return to play, extent of the injury in MRI	(a) immediate immobilization (rest, ice, compression, and elevation) after injury, (b) followed by gradual increase in the mobilization like stretching and walking, (c) jog and increase in the activity level after disappearance of stretching pain, tenderness, or contraction pain of the injured muscle, (d) begin kicking of the ball and running, partial return to the scrimmages after checking the l…	Return to full practice and training	Not applicable	Not applicable	22.6 ± 13.6	-Differences in time to return to play between injuries involving muscle-tendon junction compared to not involving: p = 0.008 -Differences in time to return to play between injuries on the dominant side compared to non-dominant side: p > 0.05 -Association between time to return to play and longitudinal length extended: p < 0.001 -Differences in time to return to play in injuries involving >50% of…	The average longitudinal length of the injury was 10.7 cm. Average recovery time correlated significantly with the longitudinal length of the injury. Average recovery time became significantly greater among players with the cross-sectional involvement of over 50% compared with the players with percentage under 25%.	Not applicable. All included subjects were injured.	Not reported	Not reported	Imaging parameters of longitudinal length and percentage of cross-sectional involvement related to recovery time until return to play from lower extremity muscle strain among professional football players	1) Succesful completion of the full practice 2) Succesful completion of scrimmages 3) Adequate time to return to play according to the extent of the injury
Manual therapy and early return to sport in football players with adductor-related groin pain: A prospective case series	Tak et al.	2020	34 football players	34	-	27.3 ± 5.6	182 ± 7	77.8 ± 7.5	5 players trained >5 times per week, 23 players trained 3-4 times per week and 6 trained 1-2 times per week	Elite: 5 (15%) Competitive: 23 (68%) Recreational: 6 (17%)	Prospective cohort study	Injury in the origin of the adductors for more than 8 weeks. The player had to be not able to fully participate in football, with pain at palpation of the adductors.	Dominant: 14 (41%) Non-dominant: 18 (53%) Both: 2 (3%)	Injury location was located at the proximal site of the adductors. The severity based on the pain was 73.8 (Interquartile range 58.8-85)	Mechanism hypothesized as an increase of the adductor tension	Numeric pain rating scale (NPRS), Hip and Groin Outcome Score (HAGOS) and global perceived effect (GPE) for treatment, patient satisfaction at 2, 6 and 12 weeks and return to sport	Manual therapy of the adductors emphasizing in adductor stretching. While the ipsilateral hand of the therapist fixated the entire belly of the adductor muscles, the contralateral hand grasped the adductors proximally and stretched them within the surrounding tissues for 10 seconds. Adductor stretch was performed in both transverse and proximal directions towards the pubic bone. The maneuver was …	Participate in sport at pre-injury level	Not applicable	Not applicable	5.3 (1–14) weeks	-Differences in pain between pre-treatment and 2 weeks after treatment: p < 0.016 -Differences in pain between pre-treatment and 12 weeks after treatment: p < 0.05 -Differences in symptoms between pre-treatment and 2 weeks after treatment: p < 0.016 -Differences in symptoms between pre-treatment and 12 weeks after treatment: p < 0.05 -Differences in remaining HAGOS subscales between pre-treatment…	Pain during and after sports decreased. Within 2 weeks 82% of the players returned to pre-injury playing levels with improved (p < 0.001) HAGOS subscale scores. Eighty-five percent reported clinically relevant improvement, 82% reported to be satisfied. At 12 weeks, 88% had returned to pre-injury playing levels. HAGOS showed symptoms were still present.	Not applicable. All included subjects were injured.	Not reported	Not reported	Early return to sport seems possible and safe after manual therapy of the adductor muscles in football players with ARGP in the short term. While the majority of injured football players return to sport within two weeks, caution is advised regarding effectiveness as hip and groin symptoms were still present and no control groups were available.	1) No pain in soccer-specific activities
MRI characteristics of adductor longus lesions in professional football players and prognostic factors for return to play	Pezzota et al.	2018	20 soccer players	20	-	27.1 ± 6.01	Not reported	Not reported	Not reported	Professional	Longitudinal cohort study	Injury in the adductor longus confirmed by MRI or ultrasound	10 (50%) in the dominant limb	Adductor longus injury. Based on BAMIC classification, 9 were classified as Grade 1 (45%), of whom 6 grade A, 2 grade B and 1 grade C; 4 as Grade 2 (20%), of whom 3 grade A and 1 grade C; 2 as Grade 3 (10%), of whom 1 as grade B and 1 as grade C; and 5 as Grade 4 (25%), of whom 2 as grade B and 3 as grade C.	Not reported	Rtime to return to play, MRI injury grading classification.	Conservative rehabilitation therapy	Return to full sport's activity	Not applicable	Not applicable	9 players returned to sport in 2 weeks, 6 players returned to sport in 4 weeks and 5 players returned to sport in >6 weeks	-Relationship between Munich or BAMIC classification and time to return to play: p < 0.0001 -Independent relationships between side of the injury, site of the injury, and extent of the gap with return to play: all p < 0.05 -Stepwise linear regression between level of injury and extent of gap with return to play: all p < 0.01 -Backward linear regression analysis between side of injury, level of in…	According to the Munich consensus statement, 75% of lesions were defined as type 3 and 25%as type 4; while according to the BAMIC, 45% were considered as Grade 1, 20% as Grade 2, 10% as Grade 3, and 25% as Grade 4. RTP was 1–2 weeks for minor lesions (45%), 4–6 weeks for moderate lesions (30%), and more than 6 weeks for complete lesions (25%). Both BAMIC and Munich consensus significantly correla…	Not applicable. All included subjects were injured.	Not reported	Not reported	MRI represents the gold standard imaging technique for the evaluation of AL due to its ability not only to recognize but also to classify acute lesions and define patient’s prognosis. MRI is also useful to detect potential predisposing conditions and complications, which may correlate with RTP.	1) Adequate healing and rehabilitation time according to the BAMIC or Munich injury grade classification and extent of the gap
Progression of Strength, Flexibility, and Palpation Pain During Rehabilitation of Athletes With Acute Adductor Injuries: A Prospective Cohort Study.	Serner et al.	2021	61 athletes for return to sport milestone 1 and 50 athletes for milestone 2	35	-	26.2 ± 4.3	180.8 ± 9.5	79.1 ± 14.1	Not reported	Competitive athletes	Longitudinal cohort study	Clinically diagnosed acute adductor injury	Not reported	Injury located at the adductors, classified in Grade 0-3. There were 48 injuries of Grade 0-2 and 13 injuries of Grade 3.	Not reported	Extent of palpation pain, bent-knee fall-out test, hip abduction range of motion and eccentric hip adduction strength	9 groin exercises divided in 4 phases: active flexibility, early resistance, load progression and high load high speed, performed with as many repetitions as possible with pain <2 in a 0-10 scale. If there were no pain during the exercise, the athlete was encouraged to progressively increase the load. The protocol was performed 3 times a week. Criteria to progress was based on absence of pain and…	Return to full team training	Not applicable	Not applicable	Median time for meeting milestone 1: 15 days (Interquartile range: 12-29 days) Median time for meeting milestone 2 and RTP: 24 days (Interquartile range: 16-34 days)	-Variance explained of the association between individual clinical measures and the rehabilitation progression until return-to-sport milestone 2 for palpation length, palpation width, palpation CSA, eccentric adduction strength, bent-knee fall out test and hip abduction range of motion: p < 0.001	Each repeated clinical measure explained 13% to 36% of the variance in rehabilitation progression. The extent of palpation pain explained the highest variance of the progression of rehabilitation. Eccentric adduction strength improved during rehabilitation, while flexibility tests returned to normal values early in rehabilitation.	Not applicable. All included subjects were injured.	Not reported	Not reported	Repeated measures of adductor strength, flexibility, and palpation pain provided only a rough impression of rehabilitation progress following acute adductor injuries in male athletes. These clinical measures cannot define a precise recovery point during rehabilitation	1) Pain-free in: -Adductor palpation -Maximal isometric adduction in outer-range abduction -Maximal passive adductor stretch -Hip adduction exercise with elastics at 10 RM -Copenhagen adduction exercise 10 repetitions -Linear sprinting at 100% self-reported intensity (10 x 30 m) -T test at 100% self-reported intensity 2) Illinois Agility Test at 100% self-reported intensity 3) Spider test at 100%…
Recovery of two elite footballers from adductor strain with dry needling and eccentric strengthening: Two case studies	Kaur et al.	2023	2 soccer players	2	-	26 and 23 years	Not reported	Not reported	Not reported	National level	Case study	Adductor strain	Not reported	One right thigh injury and one left thigh injury	One player was injured kiching the ball in internal rotation and other was overstretched due to a fall	The lower extremity functional scale (LEFS), global rating scale, and VAS were used as outcome variables. The total intervention was given for 10–12 weeks, follow up had been taken for 4 months.	Initial 4 days with cold compression therapy (CCT) twice a day and ultrasound therapeutic application for 4 min with 0.8 W/cm2 for soft tissue healing. General isometric of the quadriceps, adductors in pain-free range, and hamstring isometric were initiated with 10-sec hold and 10 repetitions. In the second phase of rehabilitation which included the strengthening of the adductor, abductor, hamstr…	Return to the game	Not reported	Not reported	10-12 weeks of treatment	Not applicable	Pain improved from 8-10 points to 0/10 at discharge. Lower extremity functional score improved from 58 to 79 in one player and from 69 to 80 in the other one. The global rating of change improved from -4 to +7 in case 1 and from -5 to +7 in case 2. In addition, strength improved from 3/5 to 5/5.	Not applicable. All included subjects were injured.	0 (0%)	0%	The application of dry needling reduced the pain, improved and relieved the symptoms. The eccentric strengthening of the adductors and core stability improved the strength as well as functional activity of the lower limb.	1) No pain in VAS score 2) Substantial improvement in Lower Extremity Functional Score 3) Substantial improvement in Global Rating of Charge 4) 5/5 on manual muscle testing
Return to Play in Long‑Standing Adductor‑Related Groin Pain: A Delphi Study Among Experts	Vergani et al.	2022	32 experts	-	-	Not applicable	Not applicable	Not applicable	Not applicable	Professional	Delphi consensus study	Long-standing adductor-related groin pain based on Doha agreement meeting definition	Not reported	Not applicable	Not applicable	Return to play criteria after adductor-related injuries	Not applicable	The possibility to enroll the athlete for a competitive match, independently of whether he/she is performing at his/her desired performance level	Not applicable	Not applicable	Not applicable	Not applicable	High participation rate (80%) and response rate across the 3 rounds (100%) were recorded. 6 sections reached positive consensus in round 1, 1 section reached negative consensus. In round 2 positive consensus was confirmed only for 3 sections and negative consensus for 1 section. In round 3, positive agreement was established for strength (3 items), performance tests (3 items) and sport-specific s…	Not applicable	Not applicable	Not applicable	Experts agreed that strength, performance tests and sport-specific skills can be used to support Return to Play decision, while imaging cannot be used. These findings could be useful in assisting clinicians in the Return to Play decision making.	1) Pain-free athlete 2) Side-to-side symmetry in strength levels 3) Hip adductors isometric strength (i.e., recover pre-injury levels and symmetry between limbs) 4) Hip adductors eccentric strength (i.e., recover pre-injury levels and symmetry between limbs) 5) Athlete subjective readiness 6) Good performance in planned and unplanned change of direction 7) Similar field performance than pre-injur…
Return to Sport After Criteria-Based Rehabilitation of Acute Adductor Injuries in Male Athletes	Serner et al.	2020	81 athletes	47	-	25.7 ± 4.3	179.6 ± 8.9	77.6 ± 13.7	Not reported	Competitive	Longitudinal cohort study	Acute adductor injury classified from grade 0 to grade 3 based on MRI assessment	Not reported	Grade 0: 14 (17%) Grade 1: 20 (25%) -Adductor longus: 14 (17%) -Adductor brevis: 3 (4%) -Adductor magnus: 1 (1%) -Pectineus: 1 (1%) -Obturator externus: 1 (1) Grade 2: 30 (37%) -Adductor longus 27 (33%) -Pectineus: 1 (1%) -Obturator externus: 2 (2%) Grade 3: 17 (21%) -Adductor longus: 17 (21%)	Not reported	Time to return to sport, grade of the injury and re-injuries within the first year	9 groin exercises divided in 4 phases: active flexibility, early resistance, load progression and high load high speed, performed with as many repetitions as possible with pain <2 in a 0-10 scale. If there were no pain during the exercise, the athlete was encouraged to progressively increase the load. The protocol was performed 3 times a week. Criteria to progress was based on absence of pain and…	Return to full participation in team training and availability for match selection	Not applicable	Not applicable	All adductor injuries: 22 days (Interquartile range 15-33 days) MRI grade 0: 17 days (Interquartile range 13-18 days) MRI grade 1: 21 days (Interquartile range 16-26 days) MRI grade 2: 21 days (Interquartile range 14-28 days) MRI grade 3: 78 days (Interquartile range 68-98 days)	-Differences in time to return to play between grade 0 and grade 1 in any milestone: all p > 0.05 -Differences in time to return to play between grade 0 and grade 2 in any milestone: all p > 0.05 -Differences in time to return to play between grade 1 and grade 2 in any milestone: all p > 0.05 -Differences in time to return to play between grade 0-2 and grade 3 in any milestone: all p < 0.001 -Dif…	81 athletes with an acute adductor injury (MRI grade 0: n = 14; grade 1: n = 20; grade 2: n = 30; grade 3: n = 17) were included. Of these, 61 (75%) athletes achieved return to sport milestone 1, 50 (62%) achieved RTS milestone 2, and 75 (93%) achieved RTS milestone 3. There were no statistical differences in the RTS duration between MRI grade 0, 1, and 2 at any return to sport milestone; thus, t…	Not applicable. All included subjects were injured.	6 (8%)	8%	Athletes with an MRI grade 0-2 adductor injury were clinically pain-free after approximately 2 weeks and returned to full team training after approximately 3 weeks. Most athletes with an MRI grade 3 adductor injury were pain-free and returned to full team training within 3 months. Meeting the clinically pain-free criteria resulted in fewer reinjuries compared with not meeting the criteria.	1) Pain-free in: -Adductor palpation -Maximal isometric adduction in outer-range abduction -Maximal passive adductor stretch -Hip adduction exercise with elastics at 10 RM -Copenhagen adduction exercise 10 repetitions -Linear sprinting at 100% self-reported intensity (10 x 30 m) -T test at 100% self-reported intensity 2) Illinois Agility Test at 100% self-reported intensity 3) Spider test at 100%…
Thigh muscles injuries in professional soccer players: a one year longitudinal study	Corazza et al.	2013	84 soccer players	84	-	25.4 ± 5	Not reported	Not reported	Not reported	Professional	Retrospective cohort study	MRI and ultrasound confirmed indirect acute thigh injuries and classified through MRI (grade 0, no pathological findings; grade 1, presence of muscle oedema but without tissue damage; grade 2, partial muscle tear and associated fasciae haematoma; grade 3, a complete muscle tear) and ultraound (grade 0, no pathological findings; grade 1, altered echotexture at the point of tenderness but no sign o…	Not reported	Injury location not reported, it is only reported that myotendinous junction resulted the most involved site with 18 out of 25 thigh injuries. 6 (22.2%) injuries were in the adductors. 2 Grade 1 injuries and 4 grade 2 injuries.	Not reported	Size of the tear and time to return to play	Protection, rest, ice, compression, elevation (PRICE) protocol, physical therapy, isometric to isotonic exercises, strength and functional specific rehabilitation	Not defined	Not applicable	Not applicable	Data for all thigh muscle injuries: 20 ± 9 days (range 6-46 days) for all thigh muscle injuries, and 25 ± 9 days (range 13-46 days) for grade 2 injuries, 13 ± 5 days for grade 1 injuries and 5 ± 1 days for grade 0 injuries.	-Differences between tear size measured at MRI and ultrasound at follow-up: p = 0.0678 -Correlation between fibres tear size in both MRI and ultraosund and athlete’s lay-off time: p < 0.001	There were no differences in size of the tear measured through ultrasound or MRI. In addition, it was found that the greater the size of the tear, more days of absence were found for thigh muscle injuries.	6 (22.2%)	1 (16.67%)	16.67	To cover all diagnostic steps that follows through the professional athlete’s injury and rehabilitation, and to estimate the time to return to play.	1) Completion of the healing process through imaging validation, functional and isokinetic testing 2) Correction of the strength imbalances
Validity of a Rehab and Reconditioning Program Following an Adductor Longus Injury in Professional Soccer	Jiménez-Rubio et al.	2021	8 rehabilitation fitness coaches, 8 academic researchers and 12 professional players	12	-	23.75 ± 4.97	180.56 ± 8.41	76.89 ± 3.43	Not reported	Professional	Longitudinal cohort study	Medically diagnosed grade II adductor injury through MRI or ultrasound	Not reported	Grade II injuries according to the Munich Consensus statement, but injury location was not reported	Not reported	Aiken V for each item of the program and number of days taken by the players to return to full team training. Re-injuries in the following 15 weeks post return to play.	Rehabilitation programme divided in indoor rehab programme and on-field reconditioning programme. The indoor rehab consisted on mobility + stability, strength, rate of moment production and absorption, and movement skills. The on-field reconditioning stage consisted on a progressive closed skills to open skills of specific movements in soccer (lower chaos to higher chaos). Players were instructed…	Return to full team training	Not applicable	Not applicable	13.08 ± 1.42 days	Not applicable	The experts evaluated all items of the program very highly as seen from Aiken V values between 0.77 and 0.94 (range: 0.61–0.98) for all drills, and the return to training was in 13.08 ± 1.42 days.	Not applicable. All included subjects were injured.	0 (0%)	0	This rehabilitation programme following an injury to the adductor longus was validated by injury experts, and initial results suggested that it could permit a faster return to team training with no re-injuries in the 15 following weeks	1) Pain-free completion of the full rehabilitation programme with special focus on sport-specific abilities 2) Training load monitoring with GPS (>70% game load) (running > 90% max. Speed, HSR, sprints accumulated to RTT demands) 3) Ultrasound imaging confirmed a correct alignment of muscle fibers without evidence of edema

## Sheet: Quadriceps
Title	Authors	Year	Sample	Male soccer players	Female soccer players	Age (years)	Height (cm)	Body mass (kg)	Soccer exposure	Competitive level/category	Type of study	Definition of injury	Injured limb (Dominance)	Injury location and severity	Injury mechanism	Measured outcomes	Rehabilitation programme including criteria for progression	Definition of return to sport/participation/play	Time to return to sport (intervention group)	Time to return to sport (control group)	Time to return to sport (all)	Significance if applicable (p-value)	Results	Injury rate	Number of re-injuries and re-injury rate	Risk of re-injury (only for intervention studies if measured)	Conclusion	Return-to-play criteria
Central aponeurosis tears of the rectus femoris: practical sonographic prognosis	Balius et al.	2009	35 soccer players	35	-	16 to 41 years old	165 to 185	65 to 82	Not reported	High-level Spanish soccer teams	Longitudinal cohort study	Ultrasound-diagnosed injuries in the rectus femoris. Proximal lesion as one that is located above the intersection created between the lateral edge of the sartorius muscle and medial edge of the rectus femoris. Distal lesions are those below this line.	7 (20%) in the non-dominant limb, and 28 (80%) in the dominant limb	18 (51.43%) proximal and 17 (48.57%) distal injuries. 14 (40%) grade I injuries, 20 (57.14%) grade II and 1 (2.86%) grade III injuries.	Not reported	Cross-sectional area of the injured region, length of the injury, degree of the injury, time to return to sport.	Absolute rest for the first week with application of ice, compression and non-steroidal antiinflammatory medication. After a week, a four-stage active recovery was initiated ranging from light running to hard kick and explosive sprint. To pass from one stage to another the athlete must be absolutely free of pain.	Days taken from the injury until the player returns to full training with the team	Not applicable	Not applicable	39.14 ± 14.58 days	-Baseline characteristics differences of the players according to the time to return to sport: p > 0.05 -Differences between proximal and distal injuries in time to return to play: p = 0.013 -Differences between grade I and II injuries in time to return to play: p < 0.001 -Differences between proximal and distal grade I injuries in time to return to play: p = 0.185 -Differences between proximal a…	At the proximal level the SPA time is 45.1 days when the injury length is 4.0 cm. This value increases by 5.3 days with each 1 cm increase in the length of injury. In the case of distal level injury, SPA time is 32.9 days when the injury length is 3.9 cm. This value increases by 3.4 days with each 1 cm increase. In the total representative sample, SPA time when the injury length is 4.2 cm corresp…	Not applicable. All included subjects were injured.	Not measured. 3 previous injuries in rectus femoris.	Not applicable	Rectus femoris central tendon injury at the proximal level is associated with a greater SPA time than at the distal level. Patients with a grade II injury have a time to return to sport time longer than those with a grade I injury whether the injury is located proximal or distal.	1) Absence of pain
Central Tendon Injury Impairs Regional Neuromuscular Activation of the Rectus Femoris Muscle	Kubo et al.	2021	12 soccer players	12	-	19.6 ± 1.4	172.5 ± 4.3	65 ± 4.9	Not reported	Japan University Football Association	Cross-sectional retrospective study	MRI-confirmed injury	16 of the 24 legs of the 12 athletes had a history of an RF strain injury. Six athletes had a history of strain injury in the dominant leg, two athletes had a history of strain injury in the nondominant leg, and four athletes had a history of bilateral strain injury	1 injury was proximal, 7 from proximal to middle region, 1 middle region, 2 from middle to distal region and 4 with no signal on MRI. The longitudinal range of the injured region in the 12 RF that showed a low signal area in MRI was approximately 8.8 cm (range, 4–17 cm). When the injured part was limited to the central tendon, the longitudinal range of the injured region was approximately 10.5 cm…	8 injuries were produced kicking or sprinting	Injury data from questionnaires and MRI, surface electromyography signal. Hip flexion and knee extension maximal voluntary isometric torque.	Not reported	Return to their pre-injury competitive level	Not applicable	Not applicable	Mean time to RTP: 8.6 weeks (range 1–24 weeks)	-Differences in injured vs uninjured maximal torque of hip flexion or knee extension: p > 0.05 -Differences in hip flexion / knee extension activation between proximal and middle rectus femoris portion in injured players: p < 0.05 -Differences in hip flexion / knee extension activation between proximal and distal rectus femoris portion in injured players: p < 0.05 -Differences in hip flexion / kn…	When the injury was limited to the central tendon, the region-specific functional role disappeared. The region-specific functional role was confirmed when the injury was outside the central part. The neuromuscular function was also inhibited when the longitudinal range of the injured region was long.	Not applicable. The cohort was previously selected.	Not applicable	Not applicable	Central tendon injury with a long injury length impairs regional neuromuscular activation of the rectus femoris muscle	1) Recover and similar contralateral rectus femoris activation in proximal portion during hip flexion when the injury affected the central tendon and showed a long longitudinal affected region
Controlled Re-Injury of a Thigh Muscle Tear in a Soccer Player: a Case Study	Gurovich	2012	1 soccer player	1	-	17	Not reported	Not reported	Not reported	Professional	Case study	Ultrasound and physical evaluation confirmed injury	Not reported	9 × 3 × 3 cm transverse tear of the middle third of the vastus intermedius of the quadriceps muscle	Direct contact	Time to return to play, re-injuries in the following year after the injury	Weekly programmed rehabilitation programme. First week, diathermy, cryotherapy and stretching was applied. Then, TENS and compressive cryotherapy wass applied. Second week, therapeutic exercises started, including quadriceps stretching and strengthening at 50% MIVC on knee extension machine. In addition, strengthening of the non-affected limb was performed. Third week, aerobic exercising on a sta…	Return to competitive match	Not applicable	Not applicable	5 weeks	Not applicable	The player had no more injuries in the following year, allowing a great performance during the season. The injury showed no signs of calcification or fibrosis on ultrasound images, and the injury was fully recovered.	Not applicable	0 (0%)	0	The therapeutic approach used in this case study, which involved the prevention of secondary damage and the overlap of rehabilitation phases, was effective and time efficient.	1) Absence of pain or impairments in on-field training 2) Full range of motion 3) Knee extension strength at least 95% of the uninjured limb 4) Absence of injury signs in ultrasound imaging
Italian consensus statement (2020) on return to play after lower limb muscle injury in football (soccer)	Bisciotti et al.	2020	66 international experts	Not applicable	Not applicable	Not applicable	Not applicable	Not applicable	Not applicable	Professional	Delphi consensus study	Not defined	Not applicable	Not applicable	Not applicable	Consensus on Return to Play criteria	Not applicable	Return to training: Time when the player is partially reintegrated into the team Return to Play: Beginning when a player has made a full return to unrestricted availability in training and competition	Not applicable	Not applicable	Not applicable	Not applicable	The experts group reached consensus on the appropriate use of clinical and imaging assessments, and laboratory and field tests for return to training following lower limb muscle injury, and identified objective criteria for return to play based on global positioning system technology	Not applicable	Not applicable	Not applicable	The appropriateness of the term Return to Play and the concepts of Return to Training were reformulated as Return to Training signifying a return to sports practice with possible restrictions, and Return to Play a return to training and competition without restriction. The general and specific criteria concerning Return to Training and Return to Play decision were identified, discussed and approv…	1) Absence of clinical symptoms 2) Absence of pain or tenderness during muscle palpation 3) Absence of pain on passive and active stretching 4) Absence of pain on isometric, concentric and eccentric contraction 5) Completion of the prescribed rehabilitation programme 6) MRI and ultrasound imaging assessment (i.e., hyperintensity zone reduction of at least 70%, assessment of low signal intensity a…
Lower Reinjury Rate With a Coach-Controlled Rehabilitation Program in Amateur Male Soccer	Hägglund et al.	2007	169 injured soccer players. 14 quadriceps injuries.	169	-	Intervention: 24 ± 6 Control: 24 ± 5	Intervention: 180 ± 6 Control: 180 ± 6	Intervention: 77 ± 9 Control: 77 ± 8	Intervention: 2.4 ± 0.3 training sessions + 1 competitive match Control: 2.5 ± 0.3 training sessions + 1 competitive match	Amateur	Randomized controlled trial	Any physical complaint sustained during soccer training or match play resulting in the player being unable to participate fully in at least 1 training session or match	Not reported	14 hamstrings injuries. Injury location or severity not reported.	Not reported	Rate of re-injury	The program was introduced to injured players when they were able to walk without limping and without pain. The program contained various exercises with a gradually increased load on the injured limb. 1) Straight forward jog; 2) Figure eight jog; 3) Zig-zag jog; 4) Jog with 90º turns; 5) Jog with 180º turns; 6) Jog with 360º turns; 7) Individual ball drills; 8) Shooting, jumping, sprinting; 9) Te…	To participate fully in team training and he was available for match selection	Not reported	Not reported	Not reported	-Differences in baseline characteristics of the players between groups: all p > 0.05 -Differences in injury rate in training between groups: p > 0.05 -Differences in injury rate in training between groups: p > 0.05 -Differences between groups in baseline re-injuries: p < 0.001 -Differences in baseline recurrent injuries in the lower limbs: p < 0.001 -Differences in number of re-injuries during th…	In the control group, 23 of 79 injured players (29%) had 40 recurrences (134 injuries). A Cox regression analysis showed a 66% reinjury risk reduction in the intervention group for all injury locations (hazard ratio [HR] 0.34, 95% confidence interval [CI] 0.16-0.72) and 75% for lower limb injuries (HR 0.25, 95% CI 0.11-0.57). The preventive effect was greatest within the first week of return to p…	Intervention group: 3.3 injuries per 1000 training hours. 10.5 injuries per 1000 match hours. Control group: 2.7 injuries per 1000 training hours. 12.3 injuries per 1000 match hours.	Intervention group: 10 (11%) Control group: 23 (29%)	All injuries: Hazard ratio = 0.34 95% Confidence Interval 0.16-0.72 Lower limb injuries: Hazard ratio = 0.25, 95% Confidence Interval 0.11-0.57	The reinjury rate in amateur male soccer players was reduced after a controlled rehabilitation program implemented by coaches	1) To participate in team training sessions without pain 2) Absence of swelling in the injured site
Magnetic resonance imaging parameters relate with recovery time from muscle strain among professional football players	Nagamoto	2020	24 soccer players	24	-	28.0 ± 3.0	Not reported	Not reported	Not reported	Professional	Longitudinal cohort study	Lower extremity muscle strain, confirmed through MRI, produced either during training session or during competitive games	34 (81%) injuries in the dominant side, and 8 (19%) in the non-dominant side	Hamstrings: 21 (50%) Gastrocnemius: 6 (14%) Quadriceps: 4 (10%) Adductors: 3 (7%)	Not reported	Time to return to play, extent of the injury in MRI	(a) immediate immobilization (rest, ice, compression, and elevation) after injury, (b) followed by gradual increase in the mobilization like stretching and walking, (c) jog and increase in the activity level after disappearance of stretching pain, tenderness, or contraction pain of the injured muscle, (d) begin kicking of the ball and running, partial return to the scrimmages after checking the l…	Return to full practice and training	Not applicable	Not applicable	22.6 ± 13.6	-Differences in time to return to play between injuries involving muscle-tendon junction compared to not involving: p = 0.008 -Differences in time to return to play between injuries on the dominant side compared to non-dominant side: p > 0.05 -Association between time to return to play and longitudinal length extended: p < 0.001 -Differences in time to return to play in injuries involving >50% of…	The average longitudinal length of the injury was 10.7 cm. Average recovery time correlated significantly with the longitudinal length of the injury. Average recovery time became significantly greater among players with the cross-sectional involvement of over 50% compared with the players with percentage under 25%.	Not applicable. All included subjects were injured.	Not reported	Not reported	Imaging parameters of longitudinal length and percentage of cross-sectional involvement related to recovery time until return to play from lower extremity muscle strain among professional football players	1) Succesful completion of the full practice 2) Succesful completion of scrimmages 3) Adequate time to return to play according to the extent of the injury
Proximal Rectus Femoris Avulsion: Ultrasonic Diagnosis and Nonoperative Management	Esser et al.	2015	1 soccer player	1	-	24	Not reported	Not reported	Not reported	National Collegiate Athletic Association Division I (elite collegiate)	Case study	Ultrasound-confirmed injury	Not reported	The direct head of the rectus femoris was torn at the musculotendinous junction, leaving a ‘‘stump’’ of attached tendon, and the indirect head was avulsed completely from the acetabular brim.	Goal kick	Pain and discomfort, return to full participation	Progression in resistance training and kicking programme. No more details were provided.	Return to full participation	Not applicable	Not applicable	8 weeks	Not applicable	The player returned to full participation without needing surgery	Not applicable	The player had 2 previous re-injuries (1 initial and 2 more re-injuries) before starting the conservative rehabilitation	Not applicable	Complete proximal rectus femoris avulsions can be treated effectively using nonoperative measures with good preservation of function even in the elite-level athlete. In addition, musculoskeletal ultrasound is an excellent tool for onsite evaluation and may help guide prognosis and management.	1) No pain o discomfort
Rectus femoris myotendinous lesion treated with PRP: a case report	Pogliacomi et al.	2019	1 soccer player	1	-	39	Not reported	Not reported	Not reported	Non-professional player	Case study	A lesion of the myotendinous junction characterized by partial lesion of the direct head and total lesion of the indirect head of the tendon with retraction of 1.5 cm associated to edema and hematoma	Not reported	Injury located at the myotendinous junction and retraction of 1.5 cm	Not reported	Days to return to sport and re-injuries within 90 days after RTP	Ultrasound guided PRP injections and a specific rehabilitation program, which was initially based on isometric exercises and, later, on eccentric work exercises and it was always accompanied by tecartherapy	Return to sport activity	Not applicable	Not applicable	90 days	Not applicable	Clinical evaluation 45 days following the end of the treatment showed the resolution of the pain and the full recovery of strength and range of motion. Muscle healing was documented by magnetic resonance imaging.	Not applicable	0 (0%)	0	Even if the role of PRP in muscle injury is not still clear, the result observed confirms that it could be used in the treatment of muscle lesions	1) No pain 2) Range of motion of 0° to 130° 3) No signs of edema in MRI
Relationship between anatomical injury site of rectus femoris muscle strain and time taken to return to play in Japanese professional soccer players	Shimozaki et al.	2022	13 Japanese soccer players	13	-	24.1 ± 3.9	Not reported	Not reported	Not reported	Professional	Longitudinal cohort study	MRI confirmed rectus femoris muscle strain	Not reported	Injury location (rectus femoris) Distal aponeurosis: 3 Origin aponeurosis: 2 Intramuscular tendon: 8 Injury severity: Grade I: 3 Grade II: 10	Sprinting: 3 Kicking: 10	Mechanism of injury, anatomical injury site, severity, absence of hematomas, and time taken to return to competition	Not reported	Return to competition	Not applicable	Not applicable	14.5 ± 8.9	-Differences in time to return to play between injuries sustained by kicking and sprinting: p = 0.03 -Differences in time to return to play between injuries in the origin aponeurosis, intramuscular tendon and distal aponeurosis: p = 0.15 -Differences in time to return to play between grade I and grade II injuries: p = 0.02 -Differences in time to return to play between patients with or without he…	Ten patients were injured while kicking and three while sprinting. The anatomical injury site was the origin aponeurosis in two cases, intramuscular tendon in eight cases, and distal aponeurosis in three cases. The severity was one-degree in three cases and two-degree in 10 cases. Hematomas were observed in five cases. Cases with injuries caused by sprinting, two-degree injuries, or clear hematom…	Not applicable. All included subjects were injured.	Not reported	Not reported	In rectus femoris muscle strain, it is important to evaluate the anatomical injury site, severity, and absence of hematomas on MRI. Not only the injury mechanism, a clear hematoma, and high severity but also distal aponeurosis injuries may be associated with long periods of return to play at competition levels.	1) Full knee and hip range of motion 2) No tenderness and pain in the injured area 3) Maximum output
Role of tissue perfusion, muscle strength recovery, and pain in rehabilitation after acute muscle strain injury: A randomized controlled trial comparing early and delayed rehabilitation	Bayer et al.	2018	44 recreational athletes. 18 soccer players.	Not reported. 38 male athletes.	Not reported. 6 female athletes.	Early rehabilitation group: 32.6 ± 9 Delayed rehabilitation group: 34.6 ± 11	Early rehabilitation group: 179.6 ± 7 Delayed rehabilitation group: 177.4 ± 8	Early rehabilitation group: 80.2 ± 12.3 Delayed rehabilitation group: 78.0 ± 12	Not reported	Recreational	Randomized controlled trial + prospective	Sudden onset of pain during explosive movement, palpation pain, and a clear defect at the muscle connective tissue interface visible on an ultrasound scan	Not reported	Biceps femoris long head: 16 Biceps femoris long head + semitendinosus: 5 Semitendinosus: 1 Semimembranosus: 1 Gastrocnemius medialis: 15 Gastrocnemius medialis + soleus: 2 Rectus femoris: 2 Grade 3A (Munich consensus): 19 Grade 3B (Munich consensus): 22 Grade 4: 1	Not reported	Contrast-enhanced MRI as estimation of tissue inflamation after return to sport initially 3 and 6 months postinjury. Muscle volume was measured through MRI. Maximal isometric strength of the hamstrings with hips flexed at 90° and knees flexed at 30°, 60°, and 80° from full extension for hamstrings injured subjects, quadriceps maximal isometric strength with hips flexed at 90° and knees flexed at …	The rehabilitation protocols were identical for both groups, lasting for 12 weeks with a gradual increase in load over time focusing on the injured leg. The only difference was the onset of the rehabilitation protocol (i.e., delayed rehabilitation group 2 days post-injury and delayed rehabilitation group 9 days post-injury). Data from original study: Week 1: Static stretching of the injured muscl…	Full, pain-free and confident participation in all sports activities on the preinjury level could be performed	Not applicable	Not applicable	Early therapy group: Median days 62.5, interquartile range 48.8 - 77.8 Delayed therapy group: Median days 83.0 days 64.5 - 97.3	-Differences between groups in dynamic contrast-enhanced MRI: p > 0.05 -Differences in mean initial rate of enhancement and maximal enhancement between injured muscle and uninjured reference muscle inmediately after injury and 6 months after injury: p < 0.01 -Changes in dynamic contrast-enhanced MRI 6 months post-injury follow-up: p < 0.001 -Association between the volume of the edema and the amo…	Dynamic contrast-enhanced MRI microvascular perfusion was higher in the injured compared to an uninjured muscle acutely and after 6 months, for both groups and unrelated to return to sport. Total volume of the injured muscle decreased from the acute to the 3 month scan, and to the 6 month scan in both groups. Muscle strength was similar in both groups at any time. There was a nonsignificant trend…	Not applicable. All included subjects were injured.	1 (5%) in the early rehabilitation and 0 (0%) in the delayed rehabilitation	5% in the early rehabilitation and 0% in the delayed rehabilitation group	The study showed that tissue remodeling and muscle atrophy take place several months after an acute muscle strain injury but did not explain why early rehabilitation onset accelerated recovery considering that structural and functional recovery was similar with early and delayed rehabilitation	1) Symptom-free during rehabilitation 2) Pain-free during and after repeated maximal sprints (pain ≤ 1 on the NRS pain rating scale) 3) Pain-free during and after single-leg jumps (pain ≤ 1 on the NRS pain rating scale) 4) Respect biological healing in musculotendinous junction injuries to allow its regeneration
The Effect of a Previous Strain Injury on Regional Neuromuscular Activation Within the Rectus Femoris	Kubo et al.	2019	7 soccer players	7	-	19.6 ± 1.8	171.9 ± 5.4	65.6 ± 6.3	Not reported	Japan University Football Association	Retrospective cross-sectional cohort study	RF strain injury was defined as indirect muscle injury that required medical attention and/or absence from subsequent training sessions or matches	Right limb in all included participants	All injuries were located at the proximal half, with a range of 3-10 cm of low signal area in longitudinal range of MRI	Kicking: 4 Sprinting: 3	MVC torque and surface electromyography of the hip flexors and knee extensors	Not reported	Return to pre-injury competitive level	Not applicable	Not applicable	Not reported	-Difference in hip flexors / knee extensors ratio between proximal and distal in the injured rectus femoris: p < 0.05 -Difference in hip flexors / knee extensors ratio between the three regions: p < 0.05 -Difference in hip flexors or knee extensors torque between the injured and non-injured rectus femoris: p > 0.05	Six RF strain injuries showed a low signal area in MRI. There was no significant difference in muscle strength between the injured and non-injured RF. While the HF/KE in the proximal region was significantly higher than those in the middle and distal regions in the non-injured RF, a difference in the HF/KE was seen only between the proximal and distal regions of the injured RF. Furthermore, the H…	Not applicable	Not applicable	Not applicable	Our findings suggest that the region-specific functional role of the RF muscle is partly affected by RF strain injury	1) Low differences in electromyography activation between injured and non-injured limb in proximal region
Thigh muscles injuries in professional soccer players: a one year longitudinal study	Corazza et al.	2013	84 soccer players	84	-	25.4 ± 5	Not reported	Not reported	Not reported	Professional	Retrospective cohort study	MRI and ultrasound confirmed indirect acute thigh injuries and classified through MRI (grade 0, no pathological findings; grade 1, presence of muscle oedema but without tissue damage; grade 2, partial muscle tear and associated fasciae haematoma; grade 3, a complete muscle tear) and ultraound (grade 0, no pathological findings; grade 1, altered echotexture at the point of tenderness but no sign o…	Not reported	Injury location not reported, it is only reported that myotendinous junction resulted the most involved site with 18 out of 25 thigh injuries. One grade 0 injury, 5 grade I injuries and 7 grade II injuries.	Not reported	Size of the tear and time to return to play	Protection, rest, ice, compression, elevation (PRICE) protocol, physical therapy, isometric to isotonic exercises, strength and functional specific rehabilitation	Not defined	Not applicable	Not applicable	Data for all thigh muscle injuries: 20 ± 9 days (range 6-46 days) for all thigh muscle injuries, and 25 ± 9 days (range 13-46 days) for grade 2 injuries	-Differences between tear size measured at MRI and ultrasound at follow-up: p = 0.0678 -Correlation between fibres tear size in both MRI and ultraosund and athlete’s lay-off time: p < 0.001	There were no differences in size of the tear measured through ultrasound or MRI. In addition, it was found that the greater the size of the tear, more days of absence were found for thigh muscle injuries.	8 (29.6%)	2 (25%)	0.25	To cover all diagnostic steps that follows through the professional athlete’s injury and rehabilitation, and to estimate the time to return to play.	1) Completion of the healing process through imaging validation, functional and isokinetic testing 2) Correction of the strength imbalances
Ultrasound-Guided Percutaneous Needle Electrolysis and Rehab and Reconditioning Program for Rectus Femoris Muscle Injuries: A Cohort Study with Professional Soccer Players and a 20-Week Follow-Up	Valera-Garrido et al.	2020	13 soccer players	13	-	27.92 ± 3.17	180.92 ± 3.42	4.07 ± 3.42	Not reported	Professional	Longitudinal cohort study	Acute onset of anterior thigh pain, confirmed via ultrasound imaging as a grade II injury to the rectus femoris muscle located at the myotendinous junction	11 dominant limb injuries, 2 non-dominant injuries	Grade II injury to the rectus femoris muscle located at the myotendinous junction	Kicking: 8 Sprinting: 3 Changing of direction: 2	Time to return to training, time to return to play, and structural and functional progress of the injured muscle was registered through ultrasound imaging and match-GPS parameters. Also, adverse events and reinjuries were recorded in the follow up period of twenty weeks.	Ultrasound guided Percutaneous Needle Electrolysis (PNE). In addition, a rehabilitation programme based on indoor rehab (IR) and on-field reconditioning programme (OFR). The IR had a duration of approximately 8-9 days post-PNE. This program was further divided into two phases. The initial phase was based on the optimization of range of motion (ROM) and strength. Progressive muscular tensions at d…	Fit to train with the team	Not applicable	Not applicable	20.15 ± 2.79	-Differences pre- and post- injury on distances at high intensities (p = 0.009) -Differences pre- and post- injury on distances covered sprinting: p = 0.049 -Differences pre- and post- injury on distances covered at very high intensities: p = 0.561 -Variations pre- and post- injury on peak speed: p = 0.136 -Variations pre- and post- injury on peak acceleration: p = 0.009 -Variations pre- and post…	The return to training registered was 15.62 ± 1.80 days and return to play was 20.15 ± 2.79 days. After fourteen days, the ultrasound image showed optimal repair. Match GPS parameters were similar before and after injury. There were no relapses nor were any serious adverse effects reported during the 20-week follow-up after the return to play.	Not applicable. All included subjects were injured.	0 (0%)	0	A combination of percutaneous needle electrolysis and a specific rehab and reconditioning programme facilitated a faster return to play in previously injured professional soccer players enabling them to sustain performance and avoid reinjuries	1) Completion of the on-field phase with minor pain (2 out of 10 or less) 2) Completion of all programmed individual sport-specific drills 3) Completion of multidirectional skills, sprint speed, acceleration and deceleration velocities (high speed - repeated sprinting ability - open skills) 4) No pain kicking 5) > 70% of the match training load measured with GPS in Running >90% Max. Speed, HSR an…

## Sheet: Calf
Title	Authors	Year	Sample	Male soccer players	Female soccer players	Age (years)	Height (cm)	Body mass (kg)	Soccer exposure	Competitive level/category	Type of study	Definition of injury	Injured limb (Dominance)	Injury location and severity	Injury mechanism	Measured outcomes	Rehabilitation programme including criteria for progression	Definition of return to sport/participation/play	Time to return to sport (intervention group)	Time to return to sport (control group)	Time to return to sport (all)	Significance if applicable (p-value)	Results	Injury rate	Number of re-injuries and re-injury rate	Risk of re-injury (only for intervention studies if measured)	Conclusion	Return-to-play criteria
Diagnosis and follow-up US evaluation of ruptures of the medial head of the gastrocnemius ("tennis leg")	Kwak et al.	2006	22 patients (16 soccer players)	16	-	Mean age: 39 years old. Range: 30 to 45 years	Not reported	Not reported	Not reported	Recreational	Cross-sectional + intervention + prospective	Based on Delgado et al. (2002): partial muscle rupture was based on the presence of a localized disruption or discontinuity of the muscular fibers, whereas a complete rupture was defined as a lesion that involved the entire muscle.	Not reported	Medial head of the gastrocnemius. Myofascial or myotendinous injuries classified as partial or complete rupture. 7 (31.8%) presented partial rupture and 15 (68.2%) a complete rupture.	Not reported	Fluid identification, thickness of the fluid collection	Crutch and a neoprene cast sleeve for 2-4 weeks. This was followed by a passive and active stretching program.	Return to previous activity level	Not applicable	Not applicable	4-12 weeks, depending on the extent of the tear	Amount of fluid between partial and complete group: p < 0.05	Fluid collection was identified in 20 out of 22 patients (90.9%). Thickness of the fluid collection was significantly greater in complete ruptures. Four weeks post-injury was the best week to observe fluid collection in primary union of the medial head of the gastrocnemius with the soleus muscle.	Not applicable. All included subjects were injured.	1 (4.55%)	Not applicable	Fluid collection is greater in complete medial gastrocnemius ruptures and frequent in partial or complete ruptures.	1) Ambulation without pain (frequently observed at 4 to 12 weeks)
Calf injuries in professional football: Treat the patient or the scan? A case study	Barreira et al.	2016	1 soccer player	1	-	35 years	190 cm	88 kg	Average season competition for the past 3 years was 40 games per season and more than 95% training availability throughout the same period	Professional	Case study	Injury confirmed by two radiologists. Injury classified according to Mueller-Wohlfahrt et al. (2013) and Pollock et al. (2014).	Left leg (dominance not reported)	Injury location: The consultants identified a haemorrhage between the superficial fascia and the mid and lower thirds of the medial margin of the medial gastrocnemius muscle, with no actual fibre disruption. Injury classified as 3A (Mueller-Wohlfahrt et al., 2013) or 2a (Pollock et al., 2014).	Overuse	Daily clinical signs and symptoms. Fluid monitorization at day 8, 21 and 38 post-injury.	Cryotherapy for 15 min every 2.5 hours during two days after injury and after training. Ultrasound-guided aspiration at day 8 post-injury.	Participation in the full training regime	Not applicable	Not applicable	The player did not have to stop competing and did not alter his normal routine	Not applicable	The player did not have to stop competing and pain was tolerable.	Not applicable. The only subject was injured.	0 (0%)	0	Management of the injury is complex, since image grading classifications are not usually in accordance with patient functional performance.	1) Absence of daily clinical signs and symptoms. 2) Same strength on calf raise tests and power through hopping tests than before injury, together with full range of motion on dorsiflexion lunge test. 3) Same GPS external load profile in total distance, speed, high intensity running, accelerations and decelerations.
Connective tissue injury in calf muscle tears and return to play: MRI correlation	Prakash et al.	2017	100 patients (athletes)	89 athletes. Concrete number of male soccer players not reported	11 athletes. Concrete number of female soccer players not reported	30.5 years. Range 20-49	Not reported	Not reported	Not reported	Professional and semi-professional	Cross-sectional	Injury confirmed by three radiologists based on oedema presence, myofibril disruption or integrity of connective tissue. Grade 0: oedema or fluid adjacent to an intact tendon/aponeurosis/epimysium without myofibril detachment. Grade 1: myofibril detachment without tendon/aponeurosis/ epimysium change. Grade 2: Grade 2 injury was defined as myofibril detachment with adjacent tendon/aponeurosis/epi…	Right calf injury: 55 (55%) patients Left calf injury: 45 (45%) patients. Dominance not reported.	Injury location: Of the 114 muscle tears, 79 (69.3%) were located in the soleus, 31 (27.2%) in the medial gastrocnemius and 4 (3.5%) in the lateral gastrocnemius. Of the 79 soleus tears (in 71 patients), 43 (54.4%) involved the proximal soleus muscle and 36 (45.6%) involved the distal soleus muscle. Twenty (25.3%) involved the anterior epimysium/aponeurosis, 16 (20.25%) the posterior epimysium/ap…	Not reported	Time to return to play	Not reported	Time from the date of injury to return to full competition	Not applicable	Not applicable	Time to return to sport after soleus injury: Grade 0: 9 ± 7.58 Grade 1: 16 ± 6.61 Grade 2: 23.2 ± 10.66 Grade 3: 52 ± 15.19 Time to return to sport after gastrocnemius injury: Grade 0: 7 ± 9.89 Grade 1: 20 ± 0 Grade 2: 27.9 ± 7.24 Grade 3: 46 ± 16.69	Differences in time to return to play according to grade severity: p < 0.001	Days from injury to full return to sport is significantly different according to the grade of the injury. The proposed classification system is a valid tool to classify calf muscle tears.	Not applicable. All included subjects were injured.	Not reported	Not applicable	To classify calf muscle injuries, attention should be directed to the connective tissue integrity rather than focused solely on the characteristics of the injured muscle fibre component alone. Proposed grading system is valid to classify calf muscle injuries and guide return to play process.	1) Respect the healing process and not return to sport before the intervals proposed in this study according to the classification of the injury.
Healing Process of Gastrocnemius Muscle Injury on Ultrasonography Using B-Mode Imaging, Power Doppler Imaging, and Shear Wave Elastography	Yoshida et al.	2019	20 patients	1	1	Median age: 43 years Range: 26-68 years	Not reported	Not reported	Not reported	Recreational	Cross-sectional	Clinical findings (tenderness, extension pain, and resistance pain at the injured site of the gastrocnemius medial head) and US findings (hematoma on B-mode imaging and neovascularization on Power Doppler imaging	Not reported	Musculotendinous junction of the gastrocnemius medial head.	Not reported	Scar thickness, Power Doppler grade, Shear Wave Elastography	Rest, icing, compression, and elevation principle and with nonsteroidal anti-inflammatory drugs in the acute phase and self-rehabilitation such asrange-of movement exercise and muscular strength exercises in the repair and remodeling phase according to Järvinen (2005)	Not defined	Not applicable	Not applicable	Not reported	Scar thickness at week 8 and 12 compared to week 4: p < 0.01 Power Doppler at weeks 4 and 8 compared to week 12: p < 0.01 Shear wave elastography in the injured side: -Muscle: 8 and 12 weeks compared to 4 weeks (p < 0.01) -Musculotendinous junction: 12 weeks compared to 4 and 8 weeks (p < 0.01; p = 0.01, respectively) Shear Wave Elastography in the injured side compared to the uninjured side: -Mu…	Scar thickness was significantly larger at 8 and 12 weeks compared with 4 weeks. Power Doppler grades at 4 and 8 weeks were significantly higher compared with 12 week. Shear wave elastographic values in the muscle on the injury side were significantly higher at 8 and 12 weeks compared with 4 weeks, whereas those in the musculotendinous junction on the injury side were significantly higher at 12 w…	Not applicable. All included subjects were injured.	Not reported	Not reported	B-mode ultrasound, Power Doppler and Shear Wave Elastography can measure the healing process after musculotendinous injury in the medial head of the gastrocnemius	1) Large scar thickness in B-mode ultrasound 2) Power Doppler is not useful in the return to sport decision 3) Shear Wave Elastography in injured side with similar values than uninjured side and presenting higher values in muscle and musculotendinous junction than previous weeks
Italian consensus statement (2020) on return to play after lower limb muscle injury in football (soccer)	Bisciotti et al.	2020	66 international experts	Not applicable	Not applicable	Not applicable	Not applicable	Not applicable	Not applicable	Professional	Delphi consensus study	Not defined	Not applicable	Not applicable	Not applicable	Consensus on Return to Play criteria	Not applicable	Return to training: Time when the player is partially reintegrated into the team Return to Play: Beginning when a player has made a full return to unrestricted availability in training and competition	Not applicable	Not applicable	Not applicable	Not applicable	The experts group reached consensus on the appropriate use of clinical and imaging assessments, and laboratory and field tests for return to training following lower limb muscle injury, and identified objective criteria for return to play based on global positioning system technology	Not applicable	Not applicable	Not applicable	The appropriateness of the term Return to Play and the concepts of Return to Training were reformulated as Return to Training signifying a return to sports practice with possible restrictions, and Return to Play a return to training and competition without restriction. The general and specific criteria concerning Return to Training and Return to Play decision were identified, discussed and approv…	1) Absence of clinical symptoms 2) Absence of pain or tenderness during muscle palpation 3) Absence of pain on passive and active stretching 4) Absence of pain on isometric, concentric and eccentric contraction 5) Completion of the prescribed rehabilitation programme 6) MRI and ultrasound imaging assessment (i.e., hyperintensity zone reduction of at least 70%, assessment of low signal intensity a…
Lower Reinjury Rate With a Coach-Controlled Rehabilitation Program in Amateur Male Soccer	Hägglund et al.	2007	169 injured soccer players. 12 calf injuries.	169	-	Intervention: 24 ± 6 Control: 24 ± 5	Intervention: 180 ± 6 Control: 180 ± 6	Intervention: 77 ± 9 Control: 77 ± 8	Intervention: 2.4 ± 0.3 training sessions + 1 competitive match Control: 2.5 ± 0.3 training sessions + 1 competitive match	Amateur	Randomized controlled trial	Any physical complaint sustained during soccer training or match play resulting in the player being unable to participate fully in at least 1 training session or match	Not reported	12 calf injuries. Injury location or severity not reported.	Not reported	Rate of re-injury	The program was introduced to injured players when they were able to walk without limping and without pain. The program contained various exercises with a gradually increased load on the injured limb. 1) Straight forward jog; 2) Figure eight jog; 3) Zig-zag jog; 4) Jog with 90º turns; 5) Jog with 180º turns; 6) Jog with 360º turns; 7) Individual ball drills; 8) Shooting, jumping, sprinting; 9) Te…	To participate fully in team training and he was available for match selection	Not reported	Not reported	Not reported	-Differences in baseline characteristics of the players between groups: all p > 0.05 -Differences in injury rate in training between groups: p > 0.05 -Differences in injury rate in training between groups: p > 0.05 -Differences between groups in baseline re-injuries: p < 0.001 -Differences in baseline recurrent injuries in the lower limbs: p < 0.001 -Differences in number of re-injuries during th…	In the control group, 23 of 79 injured players (29%) had 40 recurrences (134 injuries). A Cox regression analysis showed a 66% reinjury risk reduction in the intervention group for all injury locations (hazard ratio [HR] 0.34, 95% confidence interval [CI] 0.16-0.72) and 75% for lower limb injuries (HR 0.25, 95% CI 0.11-0.57). The preventive effect was greatest within the first week of return to p…	Intervention group: 3.3 injuries per 1000 training hours. 10.5 injuries per 1000 match hours. Control group: 2.7 injuries per 1000 training hours. 12.3 injuries per 1000 match hours.	Intervention group: 10 (11%) Control group: 23 (29%)	All injuries: Hazard ratio = 0.34 95% Confidence Interval 0.16-0.72 Lower limb injuries: Hazard ratio = 0.25, 95% Confidence Interval 0.11-0.57	The reinjury rate in amateur male soccer players was reduced after a controlled rehabilitation program implemented by coaches	1) To participate in team training sessions without pain 2) Absence of swelling in the injured site
Magnetic resonance imaging parameters relate with recovery time from muscle strain among professional football players	Nagamoto	2020	24 soccer players	24	-	28.0 ± 3.0	Not reported	Not reported	Not reported	Professional	Prospective cohort study	Lower extremity muscle strain, confirmed through MRI, produced either during training session or during competitive games	34 (81%) injuries in the dominant side, and 8 (19%) in the non-dominant side	Hamstrings: 21 (50%) Gastrocnemius: 6 (14%) Quadriceps: 4 (10%) Adductors: 3 (7%)	Not reported	Time to return to play, extent of the injury in MRI	(a) immediate immobilization (rest, ice, compression, and elevation) after injury, (b) followed by gradual increase in the mobilization like stretching and walking, (c) jog and increase in the activity level after disappearance of stretching pain, tenderness, or contraction pain of the injured muscle, (d) begin kicking of the ball and running, partial return to the scrimmages after checking the l…	Return to full practice and training	Not applicable	Not applicable	22.6 ± 13.6	-Differences in time to return to play between injuries involving muscle-tendon junction compared to not involving: p = 0.008 -Differences in time to return to play between injuries on the dominant side compared to non-dominant side: p > 0.05 -Association between time to return to play and longitudinal length extended: p < 0.001 -Differences in time to return to play in injuries involving >50% of…	The average longitudinal length of the injury was 10.7 cm. Average recovery time correlated significantly with the longitudinal length of the injury. Average recovery time became significantly greater among players with the cross-sectional involvement of over 50% compared with the players with percentage under 25%.	Not applicable. All included subjects were injured.	Not reported	Not reported	Imaging parameters of longitudinal length and percentage of cross-sectional involvement related to recovery time until return to play from lower extremity muscle strain among professional football players	1) Succesful completion of the full practice 2) Succesful completion of scrimmages 3) Adequate time to return to play according to the extent of the injury
Return to Play After Soleus Muscle Injuries	Pedret et al.	2015	44 athletes	27	-	31.85 ± 7.45	179.9 ± 8.18	77.3 ± 8.6	Not reported	High-level or professional	Case series	Presence of edema and/or extension retraction or gap in soleus muscle	Not reported	32 (72.7%) strains affecting the myotendinous junction (MT) and 12 (23.7%) strains of the myofascial junction. There were 13 injuries involving the myotendinous medial (MTM), 7 affecting the MT central (MTC), 12 the MT lateral (MTL), 8 the myofascial anterior (MFA), and 4 the myofascial posterior (MFP).	Not reported	Time to return to play	Phase 1 (days 0-3): cryotherapy, electrotherapy, draining massage. Phase 2 (days 3-7): Prediathermy, isometric exercises, walking/biking, postcryotherapy, active stretching. Phase 3 (days 7-14): Electrotherapy, concentric exercises, elliptical/treadmill, prediathermy, active stretching. Phase 4 (14-21): Eccentric exercises, exercise in the field. The patient had to remain asymptomatic to progress.	Return to competition	Not applicable	Not applicable	Myotendinous medial: 25 ± 10.7 Myotendinous central: 44.29 ± 23 Myotendinous lateral: 19.2 ± 13.5 Myofascial anterior: 33.1 ± 19 Myofascial posterior: 37.5 ± 29.4	Differences in time to return to play: -Myofascial vs myotendinous: p > 0.05 -Myotendinous central vs myotendinous lateral: p = 0.044	There were no statistically significant differences between the myotendinous and myofascial injuries regarding recovery time. The site with the worst prognosis was the MTC aponeurosis, with a mean recovery time of 44.3 ± 23.0 days. The site with the best prognosis was the MTL, with a mean recovery time of 19.2 ± 13.5 days. There was a statistically significant correlation between recovery time an…	Not applicable. All included subjects were injured.	3 (6.8%)	6.8%	Injuries in central aponeurosis have a have a significantly longer time to return to play, whereas myofascial, as well as lateral and medial aponeurosis present a better prognosis.	1) The patient has to remain asymptomatic at the end of the treatment protocol 2) Respect biological healing process
The Assessment, Management and Prevention of Calf Muscle Strain Injuries: A Qualitative Study of the Practices and Perspectives of 20 Expert Sports Clinicians	Green et al.	2022	Not applicable	-	-	Not applicable	Not applicable	Not applicable	Not applicable	Professional	Experts consensus	Injury diagnostic based on objective (observation of asymmetries, tenderness and focal spasms, stretch tolerance, isolated function and dynamic capacity) and subective (history of onset, self-reported symptoms, previous injuries and injury context).	Not applicable	Not applicable	Not applicable	(1) Injury characteristics (clinical examination, differential diagnosis, radiology, estimating prognosis); (2)rehabilitation and return-to-play decision-making; and (3) injury prevention (aetiology and risk factors, screening and athlete monitoring, prevention programs).	1) Acute injury phase: Therapeutic loading as soon as possible with non wight bearing exercises and weight bearing plantar flexions and normalise walking pattern. 2) Early rehabilitation: Redevelop calf function and capacity (e.g. single leg calf raise and Smith machine strength with focus on strength-endurance), progressing locomotion and correction of individual risk factors. 3) Intermediate re…	Return to competition and full training regime	Not applicable	Not applicable	Not reported. Time to return to sport is dependent on injury tipe, mechanism of injury, imaging findings, aetiology and eventual demands of competition. Imaging prognosis is very weak in this muscle group.	Not applicable	Six management phases to adress intrinsic characteristics, injury factors and sport demands. To prevent calf muscle strain injuries, periodic monitoring is common, but practices vary and data are collected to inform load-management and exercise selection process. Return to play criteria should be met to reduce risk of reinjury.	Not applicable	Not applicable	Not applicable	Injury characteristics are the most valuable information to conduct calf muscle strain injuries rehabilitation. Principles for management should be followed. Both on-field and off-field strategies should be implement to mitigate risk of reinjury.	1) Visual analog scale self-reported symptoms (pain, tightness, cramping): 0/10 2) Self-perceived readiness & confidence to return to performance 3) Palpation tenderness: visual analog scale (0/10) and length (0 cm) 4) Weight bearing ankle dorsiflexion range of motion: normalised knee-to-walk lunge (cm) and straight leg stretch; asymmetries ≤ 10% 5) Single leg calf raise test: capacity (≥ 30 repe…

## Sheet: General lower limbs
Title	Authors	Year	Sample	Male soccer players	Female soccer players	Age (years)	Height (cm)	Body mass (kg)	Soccer exposure	Competitive level/category	Type of study	Definition of injury	Injured limb (Dominance)	Injury location and severity	Injury mechanism	Measured outcomes	Rehabilitation programme including criteria for progression	Definition of return to sport/participation/play	Time to return to sport (intervention group)	Time to return to sport (control group)	Time to return to sport (all)	Significance if applicable (p-value)	Results	Injury rate	Number of re-injuries and re-injury rate	Risk of re-injury (only for intervention studies if measured)	Conclusion	Return-to-play criteria
Are we making SMART decisions regarding return to training of injured football players? Preliminary results from a pilot study	Gomez-Piqueras et al.	2018	71 soccer players	71	-	23.9 ± 4.5	177.6 ± 6.7	73.1 ± 6.3	Not reported	Professional	Prospective cohort study	Any complaint sustained by a player that results from a football match or training, irrespective of the time loss from football activities. An early recurrence was defined as an injury of the same type and at the same site as the index injury within 2 months of a player’s return to full participation.	Not reported	52 out of 55 total injuries occured in lower limbs and 31 were muscle- or tendon- related injuries	Not reported	Safe Multidimensional Algorithm for Return to Training and re-injuries	Not reported	Return to team training sessions	Not applicable	Not applicable	Re-injured players: 32.25 ± 18.93 days No re-injured players: 28.33 ± 16.46 days	-Baseline characteristics of the subjects between re-injured and not re-injured players: all p > 0.05 -Differences in pain, fat percentage changes, basic sport skills, anxiety state, POMS depression, POMS fatigue, POMS vitality, Barrow test difference, Advanced sport skills, state self-perception, advanced agility, group sport skills between re-injured and not re-injured players: p < 0.05 -Differ…	Fifty-five injuries with absence > 10 days were recorded and re-injuries occurred in 12 of these cases. There was a lower re-injury rate in players who presented a better recovery in pain, agility, advanced agility, anxiety, depression, self-perception, advanced skills mode and group skills mode.	55 (77.46%)	12 (22%)	Significantly higher re-injury rate: -Barrow test (RR 21.0, 95% CI: 2.0 to 213.2) -Shuttle run 8 x 5 m (RR 26.7, 95% CI: 4.9 to 142.8) -Advanced specific skills (RR 20.5, 95% CI 3.3 to 125.9) -Anxiety greater than 17 points (RR 8.63, 95% CI 2.0 to 36.2) -POMS tension greater than 4 (RR 9.5, 95% CI 1.8 to 49.1) -POMS depression greater than 2 (RR 10.3, 95% CI 2.0 to 36.2)	The SMART algorithm is presented as a feasible tool when making a decision regarding return to training for an injured soccer player. Players who sustained a re-injury presented worse SMART scores before the clearance to return to training compared with those who did not sustain a re-injury.	1) Pain during activity lower than 2 in Visual Analogue Scale (0-10) 2) Changes <0.5% in fat percentage changes 3) Functional Follow-up tool > 65 points 4) State Trait Anxiety Inventory questionnaire lower than 17 points 5) POMS depression lower than 2 6) POMS fatigue lower than 4 7) POMS vitality greater than 8 8) Pre-test difference in Barrow test lower than 10% 9) Perception of the Athlete que…
Determining the Relationship Between Internal Load Markers and Noncontact Injuries in Young Elite Soccer Players.	Raya-Gonzalez et al.	2019	22 soccer players	22	-	18.6 ± 0.6	178 ± 4	72.2 ± 6.9	4 days per week. 4653 hours of training and 627 hours of match.	Professional	Prospective cohort study	Injury that occurred during a scheduled training session or match that caused absence from the next training session or match	Not reported	Hip/groin: 6 Thigh: 12 Knee: 4 Lower leg: 1 Ankle: 2 Foot: 1	Sprain: 5 Strain: 20 Fracture: 1 Overuse: 1	Number of non-contact injuries and internal load through Rate of Perceived Exertion	Not reported	Full return to training or competition	Not applicable	Not applicable	Not reported	Not applicable	No association was found for weekly load (odds ratio = 1.00; 90% confidence interval, 0.99–1.00) and acute:chronic load ratio (odds ratio = 0.16; 90% confidence interval, 0.01–1.84) with respect to injury occurrence. In addition, the analyzed load markers showed poor ability to predict injury occurrence (area under the curve < 0.50).	27 (3.87 injuries per 1000 hours in training and 14.35 injuries per 1000 hours in matches)	Not reported	Not reported	The results of this study suggest that internal load markers are not associated with noncontact injuries in young soccer players and present poor predictive capacity with regard to the latter	1) Medical staff consider that the athlete can fully return to training or competition
Development of a data-based interval kicking program for preparation and rehabilitation purposes in professional football	Whiteley et al.	2017	504 players	504	-	Not reported	Not reported	Not reported	Not reported	Professional	Cross-sectional Observational Cohort Study	Not reported	Not applicable	Not applicable	Not applicable	Number and type of kicks. Distance and velocity-based approach of kicks.	Not applicable	Not defined	Not applicable	Not applicable	Not applicable	-Differences in slow (0-6 m/s) kicks between positions, except for left and right backs: all p < 0.01 -Differences in medium velocity kicks in 17 out of 28 pair-wise comparisons: p < 0.01 -Differences in fast kicks in 21 out of 28 pair-wise comparisons: p < 0.05	Distance and velocity-based approaches were not seen to be equivalent, and a velocity-based approach was seen to be more reflective of the true kicking demands. The number and type of kicks made in each of the categories were seen to vary by playing position. On average, per game, goalkeepers made the fewest “slow” (0–6 m/s) kicks with 24.3 ± 9.1, left midfielders the most with 68.0 ± 32.2. Goalk…	Not applicable	Not applicable	Not applicable	Kicking load varies by position and is best described using a velocity-based approach. These data can to inform physical preparation for kicking loads.	1) To perform 1 standard deviation above the mean match kicking load
Effects of muscular injuries on the technical and physical performance of professional soccer players	Portillo et al.	2020	76 soccer players	76	-	27.5 ± 3.5	179.5 ± 5.8	73.8 ± 6.0	Not reported	Professional	Prospective cohort study	Injuries that caused 8 or more days of absence	Not reported	Moderate (8-28 days lay off) or severe (> 28 days lay off) injuries	Not reported	Total passess, successful passes, possession gains, possession losses, relative total distance covered (meters per minute), number of sprints, relative sprint distance, maximal running speed	Not reported	Return to the league competition	Not applicable	Not applicable	24.9 ± 10.7 days	-Differences in relative total distance covered before/after the injury: p = 0.934 -Differences in relative total distance covered before/after the injury in the first half or in the second half: p = 0.547 and p = 0.560, respectively -Differences in distance covered in sprints before/after the injury in the first half or in the second half: p = 0.013 and p = 0.038, respectively -Differences in nu…	After muscular injury relative total distance covered in sprints decreased by 8.6 ± 30.2% in the first half and 7.7 ± 36.6% in the second half. Similarly, maximal running speed decreased by 2.78 ± 6.91 km/h (pre: 27.3 ± 6.4 km/h vs. post: 24.5 ± 6.6 km/h) in the first half, and 1.50 ± 5.68 km.h−1 (29.1 ± 3.9 km.h−1 vs. 27.6 ± 5.3 km/h) in the second half. Muscle injury also affected technical per…	Not applicable. All included subjects experienced an injury.	Not reported	Not reported	After a moderate or severe muscular injury (causing >8 days lay off), player performance is significantly lower in high-intensity efforts and technical skills such as sprints, maximal running speed, or successful passes.	1) Similar pre-injury competition relative total distance covered in sprints 2) Similar pre-injury competition maximal running speed 3) Similar pre-injury competition number of sprints 4) Similar pre-injury technical parameter such as successful passes, possession gains and possession losses
Few training sessions between return to play and first match appearance are associated with an increased propensity for injury: a prospective cohort study of male professional football players during 16 consecutive seasons	Bengtsson et al.	2019	4088 soccer players	4088	-	Not reported	Not reported	Not reported	1571448 individual training sessions, and 303637 match appearances	Professional	Prospective cohort study	Any physical complaint sustained by a player that resulted from a football match or football training and led to the player being unable to take full part in future football training or match play	Not reported	Fracture: 186 (3.9%) Other bone injury: 46 (1%) Dislocation: 62 (1.3%) Ligament injury: 796 (16.6%) Meniscus: 134 (2.8%) Muscle injury: 2496 (51.9%) Tendon injury: 251 (5.2%) Haematoma: 326 (6.8%) Abrasion: 2 (0%) Laceration: 32 (0.7%) Concussion: 34 (0.7%) Nerve injury: 20 (0.4%) Synovitis: 113 (2.4%) Overuse unspecified: 185 (3.9%) Other injury: 122 (2.5%)	Not reported	Training sessions before returning to play and number of re-injuries	Not reported	The time when the player was given clearance by the medical staff to participate fully in team training and match play after an injury absence	Not applicable	Not applicable	Not reported	-Differences in injury rate in the first match appearance versus average seasonal match injury rate: p < 0.001 -Differences in muscle injury rate in the first match appearance versus average seasonal match injury rate: p < 0.001 -Differences in non-muscle injury rate in the first match appearance versus average seasonal match injury rate: p < 0.001 -Association between training sessions before co…	Injury rate in the first match after return to play was increased by 87% compared with the average seasonal match injury rate (46.9 vs 25.0/1000 hours, RR=1.87; 95%CI 1.64 to 2.14). The odds of injury dropped 7% with each training session before the first match (OR 0.93; 95%CI 0.87 to 0.98). The same association was found for muscle injuries (OR 0.87; 95%CI 0.79 to 0.95) but not for non-muscle in…	Not applicable. All analyzed subjects were injured.	Total injuries: 219 (4.56%). Muscle injuries: 115 (4.61%)	Total injuries: 4.56%. Muscle injuries: 4.61% Injury rate in the first match after Return to Play compared to average seasonal match injury rate: RR = 1.87; 95%CI 1.64 to 2.14 Odd of injury with each training session before the first match: OR = 0.93; 95%CI 0.87 to 0.98 Odd of muscle injury with each training session before the first match: OR = 0.87; 95%CI 0.79 to 0.95	Injury rates in the first match after injury are higher than the average seasonal match injury rate, but the propensity for player injury is decreased when players complete more training sessions before their first match.	1) At least four complete group training session
MRI fndings prior to return to play as predictors of reinjury in professional athletes: a novel decision‑making tool	Isern‑Kebschull et al.	2022	59 athletes	39	-	26 years (range 22–30 years)	Not reported	Not reported	Not reported	Professional	Retrospective cross-sectional study	Availablility of a diagnostic MRI study within 6 days after the acute injury	Not reported	Muscle involved: Biceps Femoral: 30 (50.8%) Rectus Femoris: 9 (15.2%) Semimembranosus: 7 (11.9%) Adductor Longus: 3 (5.1%) Semitendinosus: 3 (5.1%) Soleus: 5 (8.5%) Pectineus: 1 (1.7%) Medial gastrocnemius muscle: 1 (1.7%) Anatomical location: Tendinous: 10 (17.0%) Myotendinous Junction with tendinous extension: 32 (54.2%) Myotendinous Junction with muscular extension: 1 (1.7%) Myofascial: 10 (17…	Not reported	Re-injuries in the following 2 months after return-to-play. MRI parameters: connective tissue and muscle fbres gap, scar/callus gap, loss of tendon tension, loss of pennation angle, oedema, scar maturation and scar morphology.	The protocol for treating muscle injuries is based on a specifc multidisciplinary approach personalised to individual intrinsic conditions (sex, previous injuries, leg dominance, psychological factors and nutrition), extrinsic factors (playing level/position, time of the season workload and sport discipline), the mechanism of injury and location and characteristics of the injury demonstrated by M…	Returning to sport competition activities	Not applicable	Not applicable	35 days (range 8–68)	-Difference between non-reinjury and reinjury in baseline MRI findings: all p > 0.05 -Difference between non-reinjury and reinjury in control MRI findings in transversal and/or mixed connective tissue gap, intermuscular oedema, callus gap and risk of reinjury: all p < 0.05 -Difference between non-reinjury and reinjury in control MRI findings in loss of tendon tension, longitudinal connective tiss…	Reinjury occurred in 9 participants, with a rate of 15.2%. None of the baseline MRI-related variables was signifcantly associated with reinjury. In the control MRI scan performed within 7 days prior to RTP, three independent findings were signifcantly associated with reinjury. These included transversal and/or mixed connective tissue gap, intermuscular oedema and callus gap. In the predictive mod…	Not applicable. All included subjects experienced an injury.	9 (15.2%)	15.2%	In professional athletes with acute muscle injuries of the lower limbs successfully rehabilitated, some radiological signs on MRI performed shortly before RTP were associated with a high risk of reinjury.	1) Absence of transversal and/or mixed connective tissue gap 2) No loss of tendon tension 3) No intermuscular oedema 4) No callus gap 5) No interstitial feather pattern oedema
Paramagnetic contrast medium in high‑level athletes with lower limb muscle injuries: can it make the return to sport safer reducing the recurrence rate?	Calvi et al.	2022	29 athletes	19	-	28 ± 5	Not reported	Not reported	Not reported	Professional	Longitudinal cohort study	MRI confirmed muscle injury	Not reported	79% of the lesions were located at the myotendinous junction while 21% were at the myofascial junction. All injuries were type 3a according to Munich consensus statement. Muscle involved: Long adductor: 1 (3.45%) Biceps femoris: 10 (34.48%) Lateral gastrocnemius: 1 (3.45%) Medial gastrocnemius: 3 (10.34%) Iliopsoas: 1 (3.45%) Rectus femoris: 3 (10.34%) Semimembranosus: 5 (17.24%) Soleus: 4 (13.79…	Not reported	Two MRIs: the day after the injury and before resuming heavy effort activities. Contrast medium uptake was measured in the second MRI by comparing the mean enhancement at the lesion site (ME) with that of the healthy contralateral muscle (HM). The result is a percentage referred to as muscular contrast index (MC index). The difference between the mean MC index value between athletes with and with…	Not reported	Return to the field	Not applicable	Not applicable	Re-injured players: 5.8 ± 6.3 No re-injured players: 13 ± 8 days	-Difference in muscular contrast index (mean enhancement at the lesion site compared to the healthy contralateral muscle) between athletes with and without re-injury: p < 0.05	The mean muscle contrast index values, adjusted for the variable of time elapsed between the last contrast examination and return to the field, were significantly different in the two study groups (p < 0.001)	Not applicable. The cohort was previously selected.	6 (20.69%)	20.69%	The contrast medium in the follow-up of muscle injuries may be useful in determining the degree of scar stability in a healing injury. Injuries with a high muscle contrast index were found to be ‘unstable’, with a higher rate of recurrence than those with a low muscle contrast index. Resumption of competitive activity after achieving not only clinical resolution but also a satisfactory muscle con…	1) Reduced signal intensity in MRI image in the injured limb compared to the healthy limb
Previous injury is associated with heightened countermovement jump force‐time asymmetries in professional soccer players	Hart et al.	2019	34 soccer players	34	-	19 ± 2.3	179.91 ± 6.44	76.59 ± 8.93	Not reported	Professional	Cross-sectional	Injury reported in soccer‐related activities and if the player was subsequently unable to participate in training or competition for a minimum of 48 hours following the incident, not including the day of injury	Dominant limb injury: n = 11 Non-dominant limb injury: n = 6	Injury location Ankle: 5 Lower leg: 2 Knee: 7 Thigh: 2 Hip/groin: 1 Injury type Ligament/cartilage: 10 Muscular: 4 Tendon: 3 Severe injuries included (> 28 days of time loss)	Not reported	Anthropometry, vertical ground reaction force, concentric and eccentric deceleration impulse, concentric and eccentric peak force, concentric and eccentric rate of force development, force at zero velocity	Not applicable	Return to training and competitions	Not applicable	Not applicable	> 28 days time-loss	-Differences in asymmetry of all concentric phase variables: all p < 0.05 -Differences in asymmetry of all eccentric phase variables, except for deceleration impulse: all p < 0.05 -Differences in asymmetry of deceleration impulse: p > 0.05 -Differences in asymmetry of players with dominant compared to non-dominant limb injuries: all p > 0.05 -Differences in bilateral jump performance variables: a…	Previously injured players showed significantly greater asymmetry in concentric phase variables with strong effect sizes. These players also showed significantly elevated asymmetry in eccentric phase variables and medium to large effect sizes, with the exception of eccentric deceleration impulse. There were no significant between‐group differences in bilateral jump performance parameters.	Not applicable. The cohort was previously selected.	Not applicable	Not applicable	Despite being cleared to return to sport, participating in elite‐level training, full competition and exhibiting no decrements in jump performance, significant inter‐limb asymmetries persist in the concentric and eccentric phases of the CMJ	1) Reduced asymmetry in concentric countermovement jump variables (i.e., concentric impulse 100 ms, concentric impulse, concentric peak force and force at zero velocity) 2) Reduced asymmetry in eccentric countermovement jump variables (i.e., eccentric deceleration RFD, eccentric peak force and eccentric:concentric force ratio)
Quantifying the functional rehabilitation of injured football players	Fuller et al.	2006	55 soccer players	55	-	Not reported	Not reported	Not reported	Not reported	Professional	Case series	Any injury that prevented a player from taking a full part in training activities typically planned for the day and/or match play not including the day on which the injury was sustained	Not reported	Thigh: 37 Ankle: 26 Lower leg: 16 Knee: 12 Groin: 11 Other: 16 The average severity of injuries ranges from 15 to 24 days	Not reported	Satisfactory performance in three dimensions (fitness, ball and match skills and match pace football) with 6-point subjective scale (0-5)	Phase I (fitness elements): endurance, speed-endurance, speed, power, agility. Phase II (ball and match skill elements): basic ball skills (short passing, kicking, half volleying, volleying), advanced ball skills (long passing, kicking, half volleying, volleying), basic match skills (dribbling, tackling, heading, juggling); advanced match skills (crossing, shooting, ball control, defending). Phas…	Return to training and competitions	Not applicable	Not applicable	20.1 (95% Confidence Interval 16.3 to 23.9)	Not applicable	The average time in functional rehabilitation depended on the time spent in pre-functional rehabilitation and the nature and location of injury.	4 (18–30) injuries/1000 player-match-hours and 1.3 (1.0–1.6) injuries/1000 player-training-hours	7 (6.31%)	6.31%	A structured, quantified rehabilitation programme based on routine functional exercises and a graded subjective assessment of performance can provide auditable records of players’ recoveries from lower limb injuries and a transparent exit point from the rehabilitation programme.	1) 100% recovery score of the fitness, ball and match skills and match pace elements (i.e., satisfactory completion -≥ 3 points on 0-5 subjective scale- of each exercise in fitness and ball/match skills sumed 5%, and completion of the single match pace element sumed 10%)
Spanish Consensus Statement: The Treatment of Muscle Tears in Sport	Fernandez-Jaen et al.	2016	30 experts in sports traumatology from the Spanish Association of Medical Services for Football Clubs (AEMEF), and The Spanish Association of Medical Services for Basketball Clubs (AEMB)	-	-	Not applicable	Not applicable	Not applicable	Not applicable	Professional	Expert consensus	Muscle tear	Not applicable	Not applicable	Not applicable	The most appropriate current general actions to be taken when treating muscle tears	Not applicable	Return to sports activity	Not applicable	Not applicable	Not applicable	Not applicable	Avoiding immobilization, not taking nonsteroidal anti-inflammatory drugs (NSAIDs) randomly, fostering early mobilization, increasing vascularization of injured, site and regulating inflammatory mechanisms (without inhibiting these from the early stages of the recovery period) all stood out as main points of the Consensus Document. Additionally, there is controversy concerning cell stimulation tec…	Not applicable	Not applicable	Not applicable	The study underscores the significance of early mobilization and cautious use of NSAIDs while regulating, rather than inhibiting, inflammatory responses during the recovery process. There is consensus on discharge criteria and criteria for pain-free resumption of sports activities, but controversies persist regarding cell stimulation techniques and the use of growth factors or cell inhibitors.	1) Basic sports techniques are pain-free 2) Similar range of movement compared to the unaffected limb 3) Pain-free stretching and contractions
Sport-Specific Rehabilitation, but Not PRP Injections, Might Reduce the Re-Injury Rate of Muscle Injuries in Professional Soccer Players: A Retrospective Cohort Study	Bezuglov et al.	2022	79 soccer players	79	-	24 ± 7	182.1 ± 5.9	76.8 ± 5.8	Not reported	Professional	Longitudinal cohort study	MRI confirmed muscle injury	Not reported	Adductor muscle injuries comprised 65.8% of all muscle injuries, hamstring, calf, and quadriceps muscle injuries comprised 19%, 11.4%, and 3.8% respectively. Type 2A–2B according to BAMIC classification muscle injuries accounted for 84.8% of all injuries.	Not reported	Time to return-to-play, re-injuries in the following 2 months after return-to-play	Treatment protocols included the POLICE regimen, short courses of NSAID administration, and the soccer-specific rehabilitation program. The POLICE treatment regimen started immediately after the injury event, and continued for the following 3 days. It included intermittent pneumatic compression cryotherapy, applied 7–8 times per day, lasting 15–20 min. The rehabilitation training was initiated th…	Not defined	Not applicable	Not applicable	-All: 18.8 ± 14.1 -Treatment duration with PRP administration: 21.5 ± 15.7 -Treatment duration without PRP: 15.3 ± 11.1	-Association between PRP injections and duration of the treatment: p = 0.003 -Association between MRI or ultrasound imaging obtained and duration of the treatment: p < 0.001 -Association between NSAID use and duration of the treatment: p = 0.665 -Association between degree of injury and duration of the treatment: p < 0.001 -Association between sport-specific rehabilitation and duration of the tre…	PRP treatment was associated with longer treatment duration, regardless of which muscle was injured. This may reflect the tendency to use PRP in higher-degree injuries. Soccer-specific rehabilitation significantly reduced the injury recurrence rate when compared to the administration of PRP injections. MRI/US imaging before returning to play was also associated with a lower injury recurrence rate…	Not applicable. All included subjects experienced an injury.	10.1% in all players. 9% in PRP treatment group and 12% in no PRP injection group.	10.1% in all players. 9% in PRP treatment group and 12% in no PRP injection group.	PRP treatment was associated with longer treatment duration, regardless of which muscle was injured. It may reflect the tendency to use PRP in higher-degree injuries. Soccer-specific rehabilitation significantly reduced the injury recurrence rate when compared to the administration of PRP injections. MRI/US imaging before returning to play also was associated with a lower injury recurrence rate. …	1) Ability to perform sprinting without pain 2) Able to play 20 min of conventional soccer match 3) Having performed soccer-specific rehabilitation
The impact of injury on match running performance following the return to competitive match-play over two consecutive seasons in elite European soccer players	Morgans et al.	2023	11 soccer players	11	-	23.6 ± 6.3	178 ± 8	76.1 ± 7.8	Not reported	Professional	Cross-sectional retrospective study	Injuries confirmed by medical staff and modified training program, or missed training sessions or matches	Not reported	Muscle (n = 7), ligament/tendon (n = 4), contusions (n = 3) and concussions/effusions (n = 2)	Not reported	Total distance, running distance, high-intensity distance, sprint distance, maximum speed pre- and post- injury during matches	Not reported	Return to full participation in team training and availability for match selection	Not applicable	Not applicable	12 ± 15	-Difference between PRE and POST1, POST2, and POST3 for total distance, running distance, high-intensity distance, and sprint distance: all p >0.05 -Difference between PRE and POST1, POST2 in maximum speed: p < 0.05 -Difference between PRE and POST3 in maximum speed: p = 0.07	Linear mixed modelling analysis revealed no difference between PRE and POST1, POST2, and POST3 for total distance, running distance, high-intensity distance, and sprint distance. Although, maximum speed was significantly lower in POST1 and POST2 when compared to PRE, in both cases with a large (ES = 1.88) effect. No significant difference was observed for maximum speed between PRE and POST3. Ther…	7 (63.64%) muscle injuries during the two consecutive seasons	Not reported	Not reported	In conclusion, no variation in distance variables were found regardless of one, two or three matches post-injury compared to pre-injury status. Moreover, maximum speed was lower during the first three matches post-injury, although the mean value was slightly lower. Finally, a low correlation between absent days and maximum speed loss between pre-injury and following one and two matches were found.	1) Recover maximal speed
